# Supplementary material for: Evaluation of the MC4R gene across eMERGE network identifies many unreported obesity-associated variants
Source: Int J Obes (Lond). 2020 Sep 20;45(1):155–69. doi: 10.1038/s41366-020-00675-4 (PMC7752751; doi:10.1038/s41366-020-00675-4)
Supplement: Supplementary file 1 — Supplementary Tables [file 41366_2020_675_MOESM1_ESM.xlsx]

## Sheet: Table of Content
Table of Content -Supplementary Figure and Tables
Figure S1: The overall distribution of Median BMI for all eMERGE particpants in histogram (N=97991)
Table S1: Demographic, ancestry, and BMI information of all carriers of MC4R coding region (N=1839)
Table S2: Detailed annotation of all 125 detected variants for MC4R coding region in this study and penetrance estimation per each variant for obesity (BMI≥30) and overweight (BMI≥25)
Table S3: Annotation of known Pathogenic and likely pathogenic (P/LP) variants detected in this study according to Clinvar ( see text: group 1)
Table S4: Annotation of non-pathogenic variants but linked to obesity in previous studies (see text: group 2)
Table S5: Annotation and anthropomorphic measures of individuals with newly identified variants in MC4R coding region (see text: group 3)
Table S6: list of variants with compound HTZ carrier individuals and estimation of penetrance per ancestry
Table S7: GWAS analyses of common variants at MC4R region ( Figure 1A-E), SNPs associated with BMI at p <10-6 is shown.
Table S8a-b: eQTL functional effects of selected GWAS hits using FUMA tool (a) and Haploreg (b) (27,28)
Table S9: PheWAS analyses of common variants in eMERGE network at FDR<0.05
Table S10: PheWAS analyses of common variants in eMERGE network at FDR<0.05 adjusting for BMI
Table S11: PheWAS analyses of extreme rare variants (MAF<0.1%) in eMERGE network using SKAT approach for all, 11b, 11c: Tops SKATO PheWAS results for Europeans (11b) and African Americans (11c)

## Sheet: Figure S1
Figure S1: Histogram of overall distribution of median BMI for all eMERGE participants N=97,991
Abbreviation: BMI=Body Mass Index (Kg/m2)

## Sheet: Table S1
Table S1: Demographic and BMI information for all 1839 participants carrying at least one MC4R coding variants
Column1	EA	BMI≥30 or BMII≥95%*	BMI≥25 or BMI≥85%*
Adult	812	445 (55%)	691 (85%)
pediatrics*	249	85 (34%)	133 (53%)
Total	1240 (male 568/female 672)
missing BMI rate	0.144
Column1	AA	BMI≥30 or BMII≥95%	BMI≥25 or BMI≥85%
Adult	129	87 (67%)	113 (88%)
pediatrics*	274	112 (41%)	164 (60%)
Total	420 (male=217, female=203)
missing BMI rate	0.042
Column1	Asian	BMI≥30 or BMII≥95%	BMI≥25 or BMI≥85%
Adult	70	14 (20%)	40 (57%)
pediatrics*	10	3 (30%)	6 (60%)
Total	83 (male=35, 48=female)
missing BMI rate	0.036
Column1	Other race	BMI≥30 or BMII≥95%	BMI≥25 or BMI≥85%
Adult	8	5 (63%)	8 (100%)
pediatrics*	0
Total	9 (male=2, female=7)
missing BMI rate	0.12
Column1	Unknown race	BMI≥30 or BMII≥95%	BMI≥25 or BMI≥85%
Adult	48	18 (38%)	34 (71%)
pediatrics*	20	10 (50%)	13 (65%)
Total	87 (male=29, female=28, unknown=30)
missing BMI rate	0.24
Column1	Hispanic ethnicity	BMI≥30 or BMII≥95%	BMI≥25 or BMI≥85%
Adult	57	27 (47%)	45 (79%)
pediatrics*	15	7 (47%)	9 (60%)
Total	100 (male=36, female=64)
missing BMI rate	0.28
*For pediatric particpants (age <21) BMI for age percentiles were considered.
Abbreviations: EA=European-American, AA= African American

## Sheet: Table S2
Table S2: Detailed annotation of all 125 detected variants for MC4R coding region in this study and penetrance estimation per each variant for obesity (BMI≥30) and overweight (BMI≥25)									Race					Ethnicity	Estimated Penetrance**					ExAC								gnomAD_exome									gnomAD_genome									SIFT			Polyphen2
CHR	BP	REF	ALT	ClinVar_SIG	FuncrefGene	Substitution	Total_Observation	Pediatrics (<21 years old)	EA	AA	Asian	Other	Unknown	Hispanic	penetrance (BMI≥30_Ped-only (BMI≥95%)	penetrance (BMI≥25_ Ped-only (BMI≥85%)	Previous Invitro function	Previous link to Obesity	PMID	ExAC_Freq	ExAC_AFR	ExAC_AMR	ExAC_EAS	ExAC_FIN	ExAC_NFE	ExAC_OTH	ExAC_SAS	gnomAD_exome_ALL	gnomAD_exome_AFR	gnomAD_exome_AMR	gnomAD_exome_ASJ	gnomAD_exome_EAS	gnomAD_exome_FIN	gnomAD_exome_NFE	gnomAD_exome_OTH	gnomAD_exome_SAS	gnomAD_genome_ALL	gnomAD_genome_AFR	gnomAD_genome_AMR	gnomAD_genome_ASJ	gnomAD_genome_EAS	gnomAD_genome_FIN	gnomAD_genome_NFE	gnomAD_genome_OTH	dbSNP	SIFT_score	SIFT_converted_rankscore	SIFT_pred	Polyphen2_HDIV_score
18	58038577	T	G		UTR3	.	1		1	.	.	.	.	.	0	0		This study	.	.	.	.	.	.	.	.	.	.	.	.	.	.	.	.	.	.	.	.	.	.	.	.	.	.	.	.	.	.	.
18	58038588	T	C		nonsynonymous SNV	Y332C	1		1	.	.	.	.	.	1 (1 / 1)	1 (1 / 1)	same as wild type	Yes	31002796, 19153581	.	.	.	.	.	.	.	.	.	.	.	.	.	.	.	.	.	3.23e-05	0	0	0	0	0	6.66e-05	0	.	0	0.912	D	1
18	58038600	A	T	Pathogenic	stopgain	L328*	1		.	.	.	.	1	1	1 missing BMI	1 missing BMI	LoF	Yes	29991773	1.65e-05	0	8.64e-05	0	0	1.5e-05	0	0	1.22e-05	0	2.98e-05	0	0	0	1.79e-05	0	0	.	.	.	.	.	.	.	.	rs751914635	.	.	.	.
18	58038610	G	T		nonsynonymous SNV	L325I	2		1	.	.	.	1	1	1 (2 / 2)	1 (2 / 2)	.	This study	.	.	.	.	.	.	.	.	.	1.22e-05	0	5.96e-05	0	0	0	0	0.0002	0	3.23e-05	0	0	0	0	0	0	0.001	.	0.474	0.084	T	0
18	58038611	G	A	Uncertain significance	synonymous SNV	G324G	6	3	6	.	.	.	.	.	All=0.33 (2 / 6)_Ped-only=0 (0 / 3)	All=1 (4 / 6)_Ped-only=0.33 (1 / 3)	.	No	20975296	7.41e-05	0	0	0	0	0.0001	0	0	7.31e-05	0	0	0	0	0	0.0002	0.0002	0	9.69e-05	0	0	0	0	0	0.0002	0	rs150448918	.	.	.	.
18	58038615	C	T		nonsynonymous SNV	G323E	3 (1 homozygote)	1	2	.	.	.	1	3	All=0.33 (1 / 3)_Ped-only=1 (1 / 1)	All=1 (2 / 3)_ Ped-only=1 (1 / 1)	.	Yes	24611737	.	.	.	.	.	.	.	.	.	.	.	.	.	.	.	.	.	3.23e-05	0	0.0012	0	0	0	0	0	.	0.168	0.23	T	0.017
18	58038634	T	C		nonsynonymous SNV	I317V	1		1	.	.	.	.	.	1 (1 / 1)	1 (1 / 1)	GoF	Yes	31002796, 15951321	8.24e-06	0	0	0	0	1.5e-05	0	0	8.12e-06	0	0	0	0	0	1.79e-05	0	0	3.23e-05	0	0	0	0	0	6.67e-05	0	rs778685158	0.766	0.034	T	0.002
18	58038636	A	C	pathogenic	nonsynonymous SNV	I316S	1		.	.	.	.	1	.	0	1 (1 / 1)	LoF	Yes	31002796, 20631012	4.94e-05	0	0	0	0	0	0	0.0004	2.03e-05	0	0	0	0	0	0	0	0.0002	.	.	.	.	.	.	.	.	rs121913564	0	0.912	D	0.988
18	58038660	T	A		nonsynonymous SNV	E308V	2	1	1	1	.	.	.	.	0.65 (1 / 2)_0	0.65 (1 / 2)_0	.	This study	.	8.24e-06	9.61e-05	0	0	0	0	0	0	8.12e-06	0.0001	0	0	0	0	0	0	0	3.23e-05	0.0001	0	0	0	0	0	0	rs371201478	0	0.912	D	1
18	58038661	C	T		nonsynonymous SNV	E308K	1		1	.	.	.	.	.	1 (1 / 1)	1 (1 / 1)	.	This study	.	.	.	.	.	.	.	.	.	8.12e-06	0	0	0	0	0	0	0	6.5e-05	3.23e-05	0	0	0	0	0	6.67e-05	0	rs375095163	0	0.912	D	1
18	58038666	C	T		nonsynonymous SNV	S306N	1		1	.	.	.	.	.	0	1 (1 / 1)	.	This study	.	.	.	.	.	.	.	.	.	8.12e-06	0	0	0	0	0	1.79e-05	0	0	3.23e-05	0	0	0	0	0	6.66e-05	0	.	0.004	0.654	D	1
18	58038669	C	T	Uncertain significance	nonsynonymous SNV	R305Q	1		1	.	.	.	.	.	0	1 (1 / 1)	LoF	Yes	24705671	2.47e-05	0	8.64e-05	0.0002	0	0	0	0	3.25e-05	0	5.96e-05	0	0.0002	0	8.96e-06	0	3.25e-05	.	.	.	.	.	.	.	.	rs775382722	0.001	0.784	D	0.999
18	58038670	G	A	Likely pathogenic	nonsynonymous SNV	R305W	1		.	1	.	.	.	.	1 (1 / 1)	1 (1 / 1)	LoF	Yes	16507637	2.47e-05	0	8.64e-05	0	0	0	0.0011	6.06e-05	2.84e-05	0	0.0001	0	0	0	0	0.0002	6.5e-05	3.23e-05	0.0001	0	0	0	0	0	0	rs549442687	0.002	0.721	D	0.88
18	58038673	G	A		nonsynonymous SNV	L304F	1		.	1	.	.	.	1	0	0	GoF, decrease exp	Yes	31002796, 20966905	5.77e-05	0	0.0005	0	0	0	0.0011	0	4.47e-05	0	0.0003	0	0	0	0	0.0002	0	3.23e-05	0	0	0	0	0	0	0.001	rs774918906	1	0.01	T	0
18	58038684	A	G		nonsynonymous SNV	L300P	1	1	.	1	.	.	.	.	0	0	LoF	This study, Mice (naturally occuring)	17143585	.	.	.	.	.	.	.	.	8.12e-06	0	0	0	0	0	0	0	6.5e-05	.	.	.	.	.	.	.	.	.	0.005	0.632	D	1
18	58038687	G	T	Pathogenic	nonsynonymous SNV	P299H	3	1	3	.	.	.	.	1	All=1 (3 / 3)_ Ped-only=1 (1 / 1)	All=1 (3 / 3)_ Ped-only=1 (1 / 1)	LoF	Yes	24780838	8.24e-06	0	0	0	0	1.5e-05	0	0	4.06e-06	0	0	0	0	0	8.96e-06	0	0	3.23e-05	0	0	0	0	0	6.66e-05	0	rs52804924	0	0.912	D	1
18	58038691	C	T		nonsynonymous SNV	D298N	1		1	.	.	.	.	.	1 (1 / 1)	1 (1 / 1)	LoF, same as wild type	This study, Porcine (naturally occuring)	17376547, 18262384	8.24e-06	0	0	0	0	1.5e-05	0	0	8.12e-06	0	0	0	0	8.97e-05	0	0	0	6.46e-05	0	0	0	0	0	0.0001	0	rs760199460	0.005	0.632	D	1
18	58038700	A	G	Uncertain significance	nonsynonymous SNV	S295P	2	1	2	.	.	.	.	.	All=0.65 (1 / 2)_Ped-only=1 (1 / 1)	All=0.65 (1 / 2)_ Ped-only=1 (1 / 1)	LoF	Yes	25332687	8.24e-06	0	0	0	0	1.5e-05	0	0	1.22e-05	0	2.98e-05	0	0	0	1.79e-05	0	0	3.23e-05	0	0	0	0	0	6.66e-05	0	rs368264587	0.001	0.784	D	0.975
18	58038708	CATG	C		inframe deletion	I291del	1		1						0	1 (1 / 1)	.	This study	.	8.24e-06	0	0	0	0	1.5e-05	0	0	2e-05	0	0	0.0004	0	0	0	0	0	.	.	.	.	.	.	.	.	.	.	.	.	.
18	58038710	G	A		synonymous SNV	I291I	4		1	.	3	.	.	.	1 (2 / 3), 1 missing BMI	1 (2 / 3), 1 missing BMI	.	This study	.	8.24e-06	0	0	0.0001	0	0	0	0	3.66e-05	0	0	0	0.0005	0	0	0	0	3.23e-05	0	0	0	0.0006	0	0	0	rs752539420	.	.	.	.
18	58038746	G	A		synonymous SNV	C279C	1		.	1	.	.	.	.	0	1 (1 / 1)	.	This study	.	5.77e-05	0.0007	0	0	0	0	0	0	5.28e-05	0.0007	8.93e-05	0	0	0	0	0	0	0.0003	0.0009	0	0	0	0	6.66e-05	0	rs145765578	.	.	.	.
18	58038752	A	T		stopgain	C277*	1		.	.	1	.	.	.	0	1 (1 / 1)	LoF	Yes	23895708	8.24e-06	0	0	0.0001	0	0	0	0	2.84e-05	0	0	0	0.0004	0	0	0	0	.	.	.	.	.	.	.	.	rs769342968	.	.	.	.
18	58038756	T	C	Uncertain significance	nonsynonymous SNV	Y276C	2		.	.	.	.	2	2	2 missing BMI	2 missing BMI	.	Yes	25741868	2.47e-05	0	0.0002	0	0	0	0	6.06e-05	6.5e-05	0	0.0004	0	0	0	0	0	6.5e-05	.	.	.	.	.	.	.	.	rs748627503	0.003	0.682	D	1
18	58038760	G	A		nonsynonymous SNV	P275S	1	1	1	.	.	.	.	.	0	0_ 1 (1 / 1)	LoF	Yes	31002796	2.47e-05	0	0	0	0	4.5e-05	0	0	2.44e-05	0	0	0	0	0	2.69e-05	0	9.75e-05	.	.	.	.	.	.	.	.	rs201813179	0.016	0.518	D	0.624
18	58038762	T	C	Pathogenic	nonsynonymous SNV	N274S	1		1	.	.	.	.	.	1 missing BMI	1 missing BMI	.	Yes	11443223	1.65e-05	0	0	0	0	3e-05	0	0	8.13e-06	0	0	0	0	0	1.79e-05	0	0	.	.	.	.	.	.	.	.	rs121913561	0.064	0.365	T	0.976
18	58038768	G	C		nonsynonymous SNV	P272R	1		1	.	.	.	.	1	1 (1 / 1)	1 (1 / 1)	.	This study	.	.	.	.	.	.	.	.	.	.	.	.	.	.	.	.	.	.	.	.	.	.	.	.	.	.	.	0	0.912	D	1
18	58038771	C	T	Pathogenic	nonsynonymous SNV	C271Y	1		1	.	.	.	.	.	0	1 (1 / 1)	LoF	Yes	12646665	.	.	.	.	.	.	.	.	.	.	.	.	.	.	.	.	.	.	.	.	.	.	.	.	.	rs121913562	0	0.912	D	1
18	58038774	G	A		nonsynonymous SNV	S270F	2		2	.	.	.	.	.	1 (2 / 2)	1 (2 / 2)	.	This study	.	.	.	.	.	.	.	.	.	.	.	.	.	.	.	.	.	.	3.23e-05	0	0	0	0	0	6.66e-05	0	rs752424263	0.006	0.614	D	0.998
18	58038777	A	T	Likely pathogenic	nonsynonymous SNV	I269N	6	1	1	.	.	.	5	6	All=1 (2 / 2), 4 missing BMI_ Ped-only=1 (1 / 1)	All=1 (2 / 2), 4 missing BMI_ Ped-only=1 (1 / 1)	LoF	Yes	18801902, 31002796	0.0008	0	0.0085	0	0	0	0	0	0.001	0	0.0074	0	0	0	0	0.0007	0	3.23e-05	0	0.0012	0	0	0	0	0	rs79783591	0	0.912	D	1
18	58038802	A	G		nonsynonymous SNV	F261L	1		1	.	.	.	.	.	1 (1 / 1)	1 (1 / 1)	.	This study	.	8.24e-06	0	0	0	0	1.5e-05	0	0	4.06e-06	0	0	0	0	0	8.96e-06	0	0	.	.	.	.	.	.	.	.	rs765201271	0.025	0.473	D	0.75
18	58038805	G	C		nonsynonymous SNV	P260A	1		.	1	.	.	.	.	0	0	LoF	This study	23014839 (only function)	8.24e-06	9.61e-05	0	0	0	0	0	0	4.06e-06	6.53e-05	0	0	0	0	0	0	0	3.23e-05	0.0001	0	0	0	0	0	0	rs752660087	0	0.912	D	1
18	58038807	G	A	Uncertain significance	nonsynonymous SNV	A259V	1		1	.	.	.	.	1	1 (1 / 1)	1 (1 / 1)	.	.	.	2.47e-05	0	0.0002	0	0	1.5e-05	0	0	4.06e-05	0	0.0002	0.0001	0	0	8.96e-06	0	0	.	.	.	.	.	.	.	.	rs762825773	0.001	0.784	D	0.996
18	58038826	C	T	Pathogenic	nonsynonymous SNV	V253I	7	3	5	2	.	.	.	1	All=0.5 (3 / 7)_Ped-only=1 (2 / 3)	All=1 (7 / 7)_Ped-only=1 (3 / 3)	LoF	Yes	31002796, 10903343	5.77e-05	0	0.0003	0	0	4.5e-05	0	6.06e-05	6.5e-05	0	0.0002	0	0	0	6.27e-05	0	9.75e-05	9.69e-05	0	0	0	0	0	0.0002	0	rs187152753	0.249	0.172	T	0.936
18	58038827	G	A		synonymous SNV	G252G	4	3	1	3	.	.	.	.	All=0.65 (2 / 4)_Ped-only=0.33 (1 / 3)	All=1 (3 / 4)_Ped-only=1 (2 / 3)	.	This study	.	0.0002	0.0017	0	0	0	1.5e-05	0	0	7.72e-05	0.0011	2.98e-05	0	0	0	8.96e-06	0	0	0.0004	0.0014	0	0	0	0	0	0	rs142875983	.	.	.	.
18	58038829	C	T		nonsynonymous SNV	G252S	4	2	3	1	.	.	.	.	All=1 (3 / 3) , 1 missing BMI_Ped-only= 1 (2 / 2)	All=1 (3 / 3) ,1 missing BMI_ Ped-only=1 (2 / 2)	LoF	Yes	31002796, 24611737	4.12e-05	0	0.0002	0	0	4.5e-05	0	0	3.66e-05	0	8.93e-05	0	0	0	5.38e-05	0	0	0.0001	0	0	0	0	0	0.0003	0	rs13447336	0	0.912	D	1
18	58038832	T	G	Conflicting interpretations of pathogenicity, protective	nonsynonymous SNV	I251L	405 (5 Homozygotes)	90	375	11	4	1	14	18	All=0.55 (150 / 331), 74 missing BMI, EA-only= 0.29 (138/310), 65 missing BMI, AA_only= 0.58 (4/ 9), 2 missing BMI, Asian_only= 0 (0/4), Hispanic=0.5 (5/12), 6 missing BMI, Others= 1 (1/1)_Ped-only=0.24 (24 / 90)	All= 1 (243/331), 74 missing BMI, EA-only= 1 (229/310), 65 missing BMI, AA_only= 0.90 (5/9), 2 missing BMI, Asian_only= 1 (3/4), Hispanic= 1 (11/12), 6 missing BMI, Other= 1 (1/1)_Ped-only=0.63 (44 / 90)	GoF	Yes	31002796, 17519222	0.0068	0.0019	0.0032	0	0.0103	0.01	0.0033	0.002	0.0069	0.0016	0.0041	0.0012	5.8e-05	0.0101	0.0109	0.0042	0.0018	0.0069	0.003	0.0012	0.0033	0	0.008	0.0101	0.0061	rs52820871	1	0.01	T	0.001
18	58038834	A	T	Conflicting interpretations of pathogenicity	nonsynonymous SNV	L250Q	1		1	.	.	.	.	1	1 (1 / 1 )	1 (1 / 1 )	GoF	Yes	16611215	8.24e-06	0	0	0	0	1.5e-05	0	0	1.63e-05	0	2.98e-05	0	0	0	2.69e-05	0	0	.	.	.	.	.	.	.	.	rs772393451	0	0.912	D	1
18	58038836	G	A		synonymous SNV	I249I	3		3	.	.	.	.	.	1 (3 / 3)	1 (3 / 3)	.	This study	.	8.24e-06	0	0	0	0	0	0	6.06e-05	4.06e-06	0	0	0	0	0	0	0	3.25e-05	.	.	.	.	.	.	.	.	rs778267463	.	.	.	.
18	58038841	T	C		nonsynonymous SNV	T248A	1		1	.	.	.	.	.	1 (1 / 1)	1 (1 / 1)	.	This study	.	.	.	.	.	.	.	.	.	.	.	.	.	.	.	.	.	.	.	.	.	.	.	.	.	.	.	0.042	0.416	D	0.857
18	58038852	G	A		nonsynonymous SNV	A244V	1		1	.	.	.	.	.	1 (1 / 1)	1 (1 / 1)	same as wild type	Yes	18997677	2.47e-05	0	0	0	0	4.5e-05	0	0	2.85e-05	0	0	0	0	4.49e-05	5.38e-05	0	0	3.23e-05	0	0	0	0	0	6.66e-05	0	rs13447335	0.014	0.531	D	1
18	58038856	C	G		nonsynonymous SNV	G243R	1	1	1	.	.	.	.	.	0	1 (1 / 1)	.	This study	.	.	.	.	.	.	.	.	.	4.06e-06	0	0	0	0	0	8.96e-06	0	0	.	.	.	.	.	.	.	.	.	0	0.912	D	1
18	58038864	T	C		nonsynonymous SNV	N240S	17	11	3	12	.	.	2	.	All=0.94 (10 / 17), EA-only=1 (2 / 3), AA_only=1 (7 / 12), Ped-only= 0.55 (5 / 11)	All=1 (12 / 17), EA-only=1 (2 / 3), AA-only=1 (8 / 12), Ped-only=0.79 (6 / 11)	LoF	Yes-AA	16030156, 23505181	0.0002	0.0021	8.64e-05	0	0	1.5e-05	0	0	0.0002	0.0022	5.96e-05	0	0.0001	0	2.69e-05	0	0	0.0004	0.0015	0	0	0	0	0	0	rs202228712	1	0.01	T	0.003
18	58038876	C	T		nonsynonymous SNV	R236H	2	1	2	.	.	.	.	.	All=0, 1 missing BMI_Ped-only=0	All=0, 1 missing BMI_Ped-only=0	same as wild type	This study, Porcine (naturally occuring)	18262384	.	.	.	.	.	.	.	.	1.22e-05	0	2.98e-05	0	0	0	1.79e-05	0	0	3.23e-05	0.0001	0	0	0	0	0	0	.	0.625	0.052	T	0.026
18	58038877	G	A		nonsynonymous SNV	R236C	3	1	2	.	1	.	.	.	All=0.33 (1 / 3), Ped-only=0	0.33 (1 / 3), Ped-only=0	GoF	Yes	31002796, 19301229	3.3e-05	0	0	0	0	3e-05	0	0.0001	6.91e-05	0	0	0	0	0	8.96e-05	0	0.0002	3.23e-05	0	0	0	0	0	6.66e-05	0	rs758426526	0.049	0.398	D	0.126
18	58038885	C	A		nonsynonymous SNV	G233V	1	1	1	.	.	.	.	.	1 (1 / 1)	1 (1 / 1)	.	This study	.	.	.	.	.	.	.	.	.	4.06e-06	0	0	0	0	0	8.96e-06	0	0	.	.	.	.	.	.	.	.	.	0.087	0.324	T	0.082
18	58038892	C	T		nonsynonymous SNV	G231S	3		1	1	.	.	1	1	0.65 (1 / 2) , 1 missing BMI	1 (2 / 2), 1 missing BMI	LoF, GoF	Yes	22106157, 31002796, 15448103	4.94e-05	0	0.0003	0	0	4.5e-05	0	0	6.1e-05	0	0.0003	0	0	0	4.48e-05	0	3.25e-05	3.23e-05	0	0	0	0	0	6.66e-05	0	.	0.138	0.258	T	0.94
18	58038898	G	A		nonsynonymous SNV	L229F	1	1	1	.	.	.	.	.	0	0	.	This study	.	.	.	.	.	.	.	.	.	.	.	.	.	.	.	.	.	.	.	.	.	.	.	.	.	.	.	0.12	0.279	T	0.738
18	58038927	G	A	Pathogenic	nonsynonymous SNV	A219V	1		1	.	.	.	.	.	1 (1 / 1)	1 (1 / 1)	LoF	Yes	31002796, 15486053	.	.	.	.	.	.	.	.	0	0	0	0	0	0	0	0	0	.	.	.	.	.	.	.	.	rs121913567	0.004	0.654	D	0.986
18	58038938	C	T		nonsynonymous SNV	M215I	1		.	.	.	.	1	.	0	0	.	Yes-hispanic	30811542	8.24e-06	0	0	0	0	1.5e-05	0	0	8.13e-06	0	0	0	0	0	1.79e-05	0	0	.	.	.	.	.	.	.	.	rs768687497	0.001	0.784	D	0.99
18	58038940	T	A		nonsynonymous SNV	M215L	1		1	.	.	.	.	.	0	1 (1 / 1)	LoF	Yes	28284973, 21404042	.	.	.	.	.	.	.	.	.	.	.	.	.	.	.	.	.	.	.	.	.	.	.	.	.	.	0.002	0.721	D	0.976
18	58038947	A	G		synonymous SNV	Y212Y	5	2	.	4	1	.	.	.	All=1 (4 / 5), Ped-only=1 (2 / 2)	All=1 (4 / 5)_Ped-only=1 (2 / 2)	.	This study	.	1.65e-05	0.0002	0	0	0	0	0	0	1.22e-05	0.0002	0	0	0	0	0	0	0	6.46e-05	0.0002	0	0	0	0	0	0	rs141742759	.	.	.	.
18	58038948	TAGAG	T		frameshift deletion	L211fs	2	2	1				1		All=1 (2 / 2)_ Ped-only=1 (2 / 2)	All=1 (2 / 2)_ Ped-only=1 (2 / 2)	LoF	Yes	17357083, 9771698	.	.	.	.	.	.	.	.	7.96e-06	0	0	0	0	4.623e-05	0	0	3.266e-05	3.187e-05	0	0	0	0	6.488e-05	0	0	.	.	.	.	.
18	58038964	G	C		nonsynonymous SNV	L207V	2		2	.	.	.	.	.	0.65 (1 / 2)	1 (2 / 2)	.	Yes	22447289	6.59e-05	0	0	0	0.0002	0.0001	0	0	5.28e-05	6.54e-05	0	0	0	8.98e-05	8.07e-05	0.0002	0	0.0001	0	0	0	0	0.0006	0.0001	0	rs202029579	0.037	0.43	D	0.99
18	58038977	G	T	Conflicting interpretations of pathogenicity	nonsynonymous SNV	F202L	90 (1 Homozygote)	45 (1 Homozygote)	17	65	1	1	6	12	All=0.89 (50 / 87) 3 missing BMI, EA_only= 1 (14 / 17), AA_only =0.79 (33 / 63, 2 missing BMI)), Asian=0, Hispanic=0.4 (4/11), 1 missing BMI_Ped-only=0.27 (13 / 45)	All=1 (66 / 87, 3 BMI missing, EA_only= 1 (17 / 17), AA_only= 1 (42 / 63), Asian=0, Hispanic=1 (9/11), 1 missing BMI_Ped-only=1 (28 / 45)	same as wild type, LoF	Yes-AA	16030156, 31002796	0.0008	0.0094	0.0003	0	0	1.5e-05	0	0	0.0007	0.0093	0.0005	0	0	0	0	0.0002	0	0.0026	0.0094	0	0	0	0	0	0	rs138281308	0.379	0.112	T	0.06
18	58038980	G	T		nonsynonymous SNV	F201L	1		1	.	.	.	.	.	1 (1 / 1)	1 (1 / 1)	GoF, defect in signaling	Yes	31002796, 21729752	1.65e-05	0	0	0	0	3e-05	0	0	8.13e-06	0	0	0	0	0	1.79e-05	0	0	.	.	.	.	.	.	.	.	rs764197417	0.001	0.784	D	0.994
18	58038989	G	A	Benign|Likely benign	synonymous SNV	I198I	331 ( 8 Homozygotes)	178 (6 Homozygote)	56	249	5	2	19	28	All=0.89 (185 / 322, 9 missing BMI), EA_only= 0.7 (37 / 56), AA_only=0.96 (141 / 242, 7 missing BMI)), Asian_only=1 (2/5), Hispanic=0.42 (9/24) 4 missing BMI_Ped-only=0.33 (59 / 178)	All=1 (246 / 322, 9 missing BMI, EA_only= 1 (47 / 56), AA_only= 1 (179 / 242), 7 missing BMI)), Asian_only=1 (3/5), Hispanic= 1 (18/24) 4 missing BMI, Ped-only=1 (112 / 178)	.	Yes-AA	26788538	0.0037	0.0344	0.0018	0	0	0.0001	0.0011	0.0035	0.003	0.0365	0.0019	0	0	0	0.0001	0.0007	0.0035	0.0118	0.0413	0.0012	0	0	0	0.0001	0.001	rs61741819	.	.	.	.
18	58038999	A	G		nonsynonymous SNV	I195T	1		.	.	1	.	.	.	0	0	.	This study	.	.	.	.	.	.	.	.	.	.	.	.	.	.	.	.	.	.	.	.	.	.	.	.	.	.	.	0.001	0.784	D	0.996
18	58039013	A	G		synonymous SNV	S190S	6	1	6	.	.	.	.	.	All=0.33 (2 / 6)_Ped-only=0	All=0.66 (3 / 6)_Ped-only=0	.	.	.	5.77e-05	0	0	0	0	0.0001	0	0	3.25e-05	0	0	0	0	0	7.17e-05	0	0	.	.	.	.	.	.	.	.	rs144343305	.	.	.	.
18	58039016	A	G		synonymous SNV	D189D	3		2	1	.	.	.	.	1 (2 / 3)	1 (2 / 3)	.	.	.	1.65e-05	9.62e-05	0	0	0	1.5e-05	0	0	1.63e-05	0.0001	0	0	0	0	1.79e-05	0	0	3.23e-05	0.0001	0	0	0	0	0	0	rs748042240	.	.	.	.
18	58039049	C	T		synonymous SNV	T178T	6	3	6	.	.	.	.	.	All=0.99 (3 / 5), 1 missing BMI_Ped-only=0.33 (1 / 3)	All=0.99 (3 / 5), 1 missing BMI_Ped-only=1 (2 / 3)	.	.	.	7.42e-05	0	0	0	0	0.0001	0	0	5.69e-05	0	0	0	0	0	0.0001	0	0	.	.	.	.	.	.	.	.	rs146056286	.	.	.	.
18	58039050	G	A		nonsynonymous SNV	T178M	1	1	1	.	.	.	.	.	0	1 (1 / 1)	same as wild type	Yes	12970296	5.77e-05	0	0.0002	0	0	6e-05	0	6.06e-05	4.88e-05	6.54e-05	8.94e-05	0	0	0	5.38e-05	0	6.5e-05	.	.	.	.	.	.	.	.	rs140040360	0.022	0.486	D	0.996
18	58039060	C	T	Pathogenic	nonsynonymous SNV	A175T	23	3	22	.	.	.	1	.	All=0.29 (7 / 23 ), 1 missing BMI_Ped-only=0.33 (1 / 3)	All=1 (19 / 23)_Ped-only=0.33 (1 / 3)	LoF	Yes	31002796, 12646665	0.0005	0	0.0003	0	0	0.0008	0	0	0.0005	0	0.0002	0.0105	0	0	0.0001	0.0007	0	0.0002	0	0	0.0166	0	0	6.67e-05	0	rs121913563	1	0.01	T	0.016
18	58039072	T	C		nonsynonymous SNV	S171G	1		.	.	1	.	.	.	0	1 (1 / 1)	.	This study	.	8.24e-06	0	0	0.0001	0	0	0	0	8.13e-06	0	0	0	0.0001	0	0	0	0	.	.	.	.	.	.	.	.	rs756438149	0.268	0.161	T	0
18	58039075	T	C	Pathogenic	nonsynonymous SNV	I170V	12	5	6	3	.	1	2	1	All=0.92 (7 / 12)_Ped-only=1 (5 / 5)	All=1 (11 / 12)_Ped-only=1 (5 / 5)	same as wild type	Yes	25332687, 12959994	0.0001	0.0008	0	0	0	9e-05	0	0	8.53e-05	0.0005	8.94e-05	0	0	0	6.27e-05	0	9.75e-05	0.0001	0.0003	0	0	0	0	6.66e-05	0	rs121913560	0.012	0.546	D	0.809
18	58039078	T	C		nonsynonymous SNV	I169V	1		.	.	1	.	.	.	0	0	.	This study	.	4.95e-05	0	0	0	0	0	0	0.0004	6.1e-05	0	0	0	0	0	0	0.0002	0.0005	3.23e-05	0	0	0	0	0	0	0.001	rs748913072	0.172	0.226	T	0.001
18	58039089	C	T	Pathogenic	nonsynonymous SNV	R165Q	2		2	.	.	.	.	.	1 (2 / 2)	1 (2 / 2)	LoF	Yes	12588803 ,12690102	2.47e-05	0	0	0	0	4.5e-05	0	0	2.85e-05	0	0	0	5.8e-05	0	5.38e-05	0	0	.	.	.	.	.	.	.	.	rs747681609	0.001	0.784	D	0.999
18	58039090	G	A		nonsynonymous SNV	R165W	1	1	1	.	.	.	.	.	1 (1 / 1)	1 (1 / 1)	LoF	Yes	31002796, 12499395	2.47e-05	0	0	0.0002	0	0	0	6.06e-05	2.44e-05	0	2.98e-05	0	0.0001	0	2.69e-05	0	0	.	.	.	.	.	.	.	.	rs13447332	0	0.912	D	1
18	58039106	G	A		synonymous SNV	N159N	1		1	.	.	.	.	1	0	0	.	.	.	.	.	.	.	.	.	.	.	.	.	.	.	.	.	.	.	.	.	.	.	.	.	.	.	.	.	.	.	.	.
18	58039110	T	C		nonsynonymous SNV	H158R	1	1	1	.	.	.	.	.	1 (1 / 1)	1 (1 / 1)	GoF, decrease dimerization	Yes	23674133 , 16492696	8.24e-06	0	0	0.0001	0	0	0	0	4.06e-06	0	0	0	5.8e-05	0	0	0	0	3.23e-05	0	0	0	0	0	6.67e-05	0	rs202081467	0	0.912	D	0.976
18	58039115	C	T		synonymous SNV	Q156Q	14	9	3	10	.	.	1	1	All= 0.57(6 / 13), 1 missing BMI, AA_only=0.21 (2 / 9), 1 missing BMI))_Ped-only=0.53 (4 / 9)	All=1 (11 / 13), 1 missing BMI, AA_only= 1 (7 / 9), 1 missing BMI))_Ped-only=1 (7 / 9)	.	.	.	0.0002	0.0022	8.64e-05	0	0	1.5e-05	0	0	0.0001	0.0018	8.94e-05	0	0	0	8.96e-06	0	0	0.0005	0.0019	0	0	0	0	0	0	rs144393256	.	.	.	.
18	58039117	G	A	Pathogenic	stopgain	Q156*	4	1	2	2	.	.	.	1	All=1 (3 / 4)_Ped-only=0	All=1 (4 / 4)_Ped-only=1 (1 / 1)	.	Yes	25741868	.	.	.	.	.	.	.	.	3.9e-06	.	.	.	.	.	8.7e-06	.	.	.	.	.	.	.	.	8.7e-06	.	rs369841551	.	.	.	.
18	58039122	G	T		nonsynonymous SNV	A154D	1		1	.	.	.	.	.	1 (1 / 1)	1 (1 / 1)	LoF	Yes	31002796, 16030156	8.24e-06	0	0	0	0	1.5e-05	0	0	8.13e-06	0	0	0	0	0	1.79e-05	0	0	.	.	.	.	.	.	.	.	rs761855498	0	0.912	D	1
18	58039134	G	A	Likely pathogenic, Pathogenic	nonsynonymous SNV	T150I	3		1	.	.	.	2	3	1 (1 / 1), 2 missing BMI	1 (1 / 1), 2 missing BMI	LoF	Yes	31002796	4.12e-05	0	0.0003	0	0	1.5e-05	0	0	6.91e-05	0	0.0005	0.0001	0	0	0	0	0	.	.	.	.	.	.	.	.	rs766665118	0	0.912	D	1
18	58039155	A	C		nonsynonymous SNV	I143S	1		1	.	.	.	.	.	0	1 (1 / 1)	.	This study	.	.	.	.	.	.	.	.	.	.	.	.	.	.	.	.	.	.	.	.	.	.	.	.	.	.	.	0	0.912	D	1
18	58039173	A	G		nonsynonymous SNV	I137T	5	1	5	.	.	.	.	.	All=0.44 (2 / 5)_Ped-only=1 (1 / 1)	All=1 (5 / 5)_Ped-only=1 (1 / 1)	LoF	Yes	12690102	8.24e-06	0	0	0	0	1.5e-05	0	0	2.03e-05	0	2.98e-05	0	0	0	3.58e-05	0	0	6.46e-05	0	0	0	0	0	0.0001	0	rs151102515	0.001	0.784	D	0.998
18	58039178	T	G		synonymous SNV	A135A	9	4	8	1	.	.	.	.	All=1 (6 / 9)_Ped-only=1 (3 / 4)	All=1 (8 / 9)_Ped-only=1 (3 / 4)	.	.	.	7.42e-05	0	0	0	0	0.0001	0	0	8.94e-05	6.53e-05	0	0	0	4.5e-05	0.0002	0	0	6.46e-05	0	0	0	0	0	0.0001	0	rs140773238	.	.	.	.
18	58039186	A	G		synonymous SNV	L133L	1		1	.	.	.	.	.	0	1 (1 / 1)	.	.	.	8.24e-06	0	0	0	0	1.5e-05	0	0	8.12e-06	0	0	0.0001	0	0	8.95e-06	0	0	.	.	.	.	.	.	.	.	rs780913404	.	.	.	.
18	58039199	C	A		synonymous SNV	V128V	2	1	.	1	.	1	.	.	All=1 (2 / 2)_Ped-only=1 (1 / 1)	All=1 (2 / 2)_Ped-only=1 (1 / 1)	.	.	.	.	.	.	.	.	.	.	.	4.06e-06	0	0	0	0	0	0	0.0002	0	.	.	.	.	.	.	.	.	.	.	.	.	.
18	58039202	C	G		synonymous SNV	S127S	1	1	1	.	.	.	.	.	1 (1 / 1)	1 (1 / 1)	.	.	.	.	.	.	.	.	.	.	.	.	.	.	.	.	.	.	.	.	3.23e-05	0	0	0	0	0	6.66e-05	0	.	.	.	.	.
18	58039203	G	A	Conflicting interpretations of pathogenicity	nonsynonymous SNV	S127L	13		11	1	.	.	1	.	1 (9 / 12), 1 missing BMI	1 (10 / 12), 1 missing BMI	GoF	Yes	12970296, 12499395	0.0002	0	0.0005	0	0	0.0002	0.0011	0	0.0002	0	0.0001	0.001	0	0	0.0002	0.0005	3.25e-05	9.69e-05	0	0	0	0	0	0.0002	0	rs13447331	0.127	0.27	T	1
18	58039208	A	T		synonymous SNV	I125I	1		1	.	.	.	.	.	1 (1 / 1)	1 (1 / 1)	.	.	.
18	58039209	A	T		nonsynonymous SNV	I125N	1		1	.	.	.	.	.	1 (1 / 1)	1 (1 / 1)	.	This study	.	.	.	.	.	.	.	.	.	.	.	.	.	.	.	.	.	.	.	.	.	.	.	.	.	.	.	0.001	0.784	D	0.984
18	58039215	T	C		nonsynonymous SNV	N123S	2		.	2	.	.	.	.	1 (1 / 1), 1 missing BMI	1 (1 / 1), 1 missing BMI	.	Yes-AA	23505181	8.24e-06	0	0	0	0	1.5e-05	0	0	2.84e-05	0	0	0	0	0	6.27e-05	0	0	.	.	.	.	.	.	.	.	rs761982475	0.001	0.784	D	1
18	58039240	G	A		stopgain	Q115*	1		.	.	1	.	.	.	0	1 (1 / 1)	.	This study	.	.	.	.	.	.	.	.	.	.	.	.	.	.	.	.	.	.	.	.	.	.	.	.	.	.	.	.	.	.	.
18	58039242	G	A		nonsynonymous SNV	A114V	1		1	.	.	.	.	.	0	1 (1 / 1)	.	This study	.	.	.	.	.	.	.	.	.	.	.	.	.	.	.	.	.	.	.	.	.	.	.	.	.	.	.	0.523	0.072	T	0.436
18	58039247	C	T		synonymous SNV	T112T	3	2	3	.	.	.	.	.	All=1 (2 / 3)_Ped-only=1 (2 /2)	All=1 (2 / 3)_Ped-only=1 (2 / 2)	.	.	.	8.24e-06	0	0	0	0	1.5e-05	0	0	1.22e-05	0	0	0	0	0	2.69e-05	0	0	3.23e-05	0	0	0	0	0	6.67e-05	0	rs201115059	.	.	.	.
18	58039248	G	A		nonsynonymous SNV	T112M	32	7	30	1	.	.	1	.	0.67 (16 / 32)_Ped-only=0.50 (3 / 7)	1 (27 / 32)_Ped-only=1 (5 / 7)	LoF	Yes	31002796, 12959994	0.0012	0	0	0	0.0021	0.002	0	6.06e-05	0.0009	0	0	0	0	0.0021	0.0015	0.0009	6.5e-05	0.0007	0.0002	0	0	0	0.0011	0.0011	0	rs13447329	0.073	0.348	T	0.529
18	58039251	T	A		nonsynonymous SNV	D111V	1		1	.	.	.	.	.	1 (1 / 1)	1 (1 / 1)	.	This study	.	.	.	.	.	.	.	.	.	.	.	.	.	.	.	.	.	.	.	.	.	.	.	.	.	.	.	0.527	0.071	T	0.04
18	58039265	T	C		synonymous SNV	L106L	3	1	3	.	.	.	.	.	All=1 (2 / 3)_Ped-only=0	All=1 (2 / 3)_Ped-only=0	.	.	.	.	.	.	.	.	.	.	.	8.12e-06	0	2.98e-05	0	0	0	0	0	3.25e-05	.	.	.	.	.	.	.	.	.	.	.	.	.
18	58039274	G	T		synonymous SNV	V103V	1		1	.	.	.	.	.	0	1 (1 / 1)	.	.	.	.	.	.	.	.	.	.	.	4.06e-06	0	0	0	0	0	8.95e-06	0	0	.	.	.	.	.	.	.	.	.	.	.	.	.
18	58039276	C	T	Likely benign	nonsynonymous SNV	V103I	792 (11 Homozygotes)	188 (3 Homozygotes)	602	103	58	3	26	21	All=0.44 (267 / 664), 128 missing BMI, EA_only= 0.29 ( 220/495), 107 missing BMI, AA_only= 0.41 (35/96), 7 missing BMI, Asian_only=0.44 (7/56), 2 missing BMI, Hispanic=0.53 (6/14), 7 missing BMI, Other= 0.51 (1/2), 1 missing BMI_Ped-only=0.18 (41 / 188)	All= 1 (453 /664), 128 missing BMI, EA_only=0.99 (363/495), 107 missing BMI, AA_only=0.72 (48/96), 7 missing BMI, Asian_only=1 (30/56), 2 missing BMI, Hispanic_only=0.94 (8/14), 7 missing BMI, Other= 1 (2/2), 1 missing BMI_Ped-only=0.49 (80 / 188)	GoF	Yes	31002796, 18239646	0.0174	0.0137	0.0026	0.0236	0.0103	0.0195	0.0154	0.0216	0.0161	0.0137	0.0032	0.0037	0.0209	0.0122	0.0199	0.0128	0.0225	0.0168	0.0159	0.0024	0.0033	0.0228	0.0126	0.0187	0.0163	rs2229616	0.253	0.169	T	0.025
18	58039278	A	G	Pathogenic	nonsynonymous SNV	I102T	1		1	.	.	.	.	.	0	1 (1 / 1)	same as wild type	Yes	25332687, 16030156	8.24e-06	0	0	0	0	1.5e-05	0	0	4.06e-06	0	0	0	0	0	8.95e-06	0	0	.	.	.	.	.	.	.	.	rs121913559	0.001	0.784	D	0.996
18	58039281	G	C		nonsynonymous SNV	T101S	1		1	.	.	.	.	.	1 (1 / 1)	1 (1 / 1)	.	This study	.	.	.	.	.	.	.	.	.	.	.	.	.	.	.	.	.	.	.	.	.	.	.	.	.	.	.	0.004	0.654	D	0.986
18	58039291	C	T		nonsynonymous SNV	G98R	2		1	.	.	.	1	2	0.65 (1 / 2)	1 (2 / 2)	LoF	Yes	25332687, 11756348	8.24e-06	0	8.64e-05	0	0	0	0	0	1.63e-05	0	5.96e-05	0	0	0	0	0.0004	0	.	.	.	.	.	.	.	.	rs2282556	0.007	0.599	D	0.953
18	58039300	C	T		nonsynonymous SNV	V95I	1		1	.	.	.	.	.	0	1 (1 / 1)	LoF	Yes	31002796, 19301229	4.94e-05	0	0	0.0001	0	4.5e-05	0	0.0001	3.66e-05	0	2.98e-05	0	5.8e-05	0	3.58e-05	0	9.75e-05	9.69e-05	0	0	0	0	0	0.0002	0	rs13447328	0.105	0.298	T	0.873
18	58039301	G	A		synonymous SNV	S94S	7	1	6	1	.	.	.	.	All=0.65 (4 / 7), Ped-only=1 (1 / 1)	All=1 (5 / 7)_Ped-only=1 (1 / 1)	.	.	.	2.47e-05	0	0	0	0	4.5e-05	0	0	2.84e-05	6.53e-05	0	0	0	0	5.37e-05	0	0	.	.	.	.	.	.	.	.	rs13447327	.	.	.	.
18	58039344	T	A		nonsynonymous SNV	Y80F	1		1	.	.	.	.	.	1 (1 / 1)	1 (1 / 1)	.	This study	.	.	.	.	.	.	.	.	.	4.06e-06	0	0	0	0	0	8.96e-06	0	0	.	.	.	.	.	.	.	.	.	0	0.912	D	1
18	58039353	G	A		nonsynonymous SNV	S77L	1		1	.	.	.	.	.	1 (1 / 1)	1 (1 / 1)	.	This study	.	.	.	.	.	.	.	.	.	.	.	.	.	.	.	.	.	.	.	.	.	.	.	.	.	.	.	0	0.912	D	0.99
18	58039356	T	C		nonsynonymous SNV	H76R	2	1	2	.	.	.	.	1	0	0	LoF	Yes	31002796, 21729752	8.24e-06	0	8.64e-05	0	0	0	0	0	2.03e-05	6.53e-05	2.98e-05	0	0	0	2.69e-05	0	0	9.69e-05	0.0001	0	0	0	0	6.66e-05	0.001	rs199558727	0	0.912	D	1
18	58039377	A	T		nonsynonymous SNV	I69K	1		1	.	.	.	.	.	1 (1 / 1)	1 (1 / 1)	.	This study	.	.	.	.	.	.	.	.	.	.	.	.	.	.	.	.	.	.	.	.	.	.	.	.	.	.	.	0	0.912	D	1
18	58039379	T	G		synonymous SNV	A68A	1	1	.	1	.	.	.	.	0	0	.	.	.
18	58039431	A	C		nonsynonymous SNV	F51C	1		1	.	.	.	.	.	1 (1 / 1)	1 (1 / 1)	.	This study	.	.	.	.	.	.	.	.	.	.	.	.	.	.	.	.	.	.	.	.	.	.	.	.	.	.	.	0.006	0.614	D	0.947
18	58039435	C	A		nonsynonymous SNV	V50L	1	1	1	.	.	.	.	.	0	1 (1 / 1)	.	This study	.	.	.	.	.	.	.	.	.	4.06e-06	0	0	0	0	0	8.96e-06	0	0	.	.	.	.	.	.	.	.	.	0.591	0.058	T	0.987
18	58039459	C	T		nonsynonymous SNV	E42K	2	1	1	1	.	.	.	.	0	0.65 (1 / 2)	.	Yes-Turkish	20530052	8.25e-06	0	0	0	0	1.5e-05	0	0	2.84e-05	0	5.96e-05	0.0001	0	0	2.69e-05	0	3.25e-05	.	.	.	.	.	.	.	.	rs776051881	0.002	0.721	D	0.989
18	58039466	C	T		synonymous SNV	G39G	1		1	.	.	.	.	.	1 (1 / 1)	1 (1 / 1)	.	.	.	8.25e-06	0	0	0	0	1.5e-05	0	0	4.06e-06	0	0	0	0	0	8.96e-06	0	0	.	.	.	.	.	.	.	.	rs772080417	.	.	.	.
18	58039473	T	A	Pathogenic|Likely benign	nonsynonymous SNV	D37V	7	3	4	1	.	1	1	.	All=0.88 (4 / 7)_Ped-only=1 (2 / 3)	All=1 (7 / 7)_Ped-only=1 (3/ 3)	same as wild type	Yes	25332687, 12959994	4.95e-05	0	0	0	0	9.01e-05	0	0	6.91e-05	6.54e-05	0	0	0	0	0.0001	0	0	0.0001	0	0	0	0	0	0.0003	0	rs13447325	0.088	0.323	T	0.004
18	58039477	A	T		nonsynonymous SNV	S36T	3	1	2	1	.	.	.	.	All=1 (2 / 2), 1 missing BMI_Ped-only=1 (1 / 1)	All=1 (2 / 2), 1 missing BMI_Ped-only=1 (1 / 1)	.	Yes-AA	26788538	.	.	.	.	.	.	.	.	4.06e-06	6.53e-05	0	0	0	0	0	0	0	3.23e-05	0.0001	0	0	0	0	0	0	.	0.248	0.172	T	0
18	58039478	G	T	Pathogenic|Uncertain significance|Pathogenic	stopgain	Y35*	7	3	4	1	.	1	1	.	All=0.88 (4 / 7)_Ped-only=1 (2 /3)	All=1 (7 / 7)_Ped-only=1 (3/ 3)	.	Yes	10199800 , 16507637, 18801902	4.96e-05	0	0	0	0	9.02e-05	0	0	6.91e-05	6.54e-05	0	0	0	0	0.0001	0	0	0.0001	0	0	0	0	0	0.0003	0	rs13447324	.	.	.	.
18	58039479	T	C		nonsynonymous SNV	Y35C	5	1	.	.	5	.	.	.	All=0.44 (2 / 5)_Ped-only=0	All=0.44 (2 / 5)_Ped-only=0	partial LoF	Yes	25332687, 16886960	5.78e-05	0	0	0.0008	0	0	0	0	5.69e-05	0	0	0	0.0008	0	0	0	0	9.69e-05	0	0	0	0.0019	0	0	0	rs193213449	0.183	0.217	T	0.205
18	58039488	C	T		nonsynonymous SNV	G32E	1		1	.	.	.	.	.	1 (1 / 1)	1 (1 / 1)	partial LoF	Yes	17357083, 24611737	8.27e-06	0	0	0	0	1.51e-05	0	0	8.13e-06	0	0	0	0	0	1.79e-05	0	0	.	.	.	.	.	.	.	.	rs778632018	0.478	0.083	T	0
18	58039494	G	A		nonsynonymous SNV	S30F	3		3	.	.	.	.	1	0	1 (2 / 2), 1 missing BMI	same as wild type	Yes	31002796, 12970296, 25332687	8.28e-05	0	0.0003	0	0	0.0001	0	0	8.53e-05	0	0.0001	0	0	0	0.0001	0.0002	0	9.69e-05	0.0001	0	0	0	0.0003	6.66e-05	0	rs13447323	0.069	0.355	T	0.003
18	58039495	A	G		nonsynonymous SNV	S30P	1		1	.	.	.	.	1	0	1 (1 / 1)	partial LoF	Yes	12499395	.	.	.	.	.	.	.	.	.	.	.	.	.	.	.	.	.	.	.	.	.	.	.	.	.	.	0.41	0.101	T	0
18	58039511	G	A		synonymous SNV	H24H	1		1	.	.	.	.	.	0	1 (1 / 1)	.	.	.
18	58039530	C	A		nonsynonymous SNV	R18L	4	1	4	.	.	.	.	.	All=0.22 (1 / 4)_Ped-only=1 (1 / 1)	All=1 (4 / 4)_Ped-only=1 (1 / 1)	LoF	Yes	15489963	1.67e-05	0	0	0	0	3.05e-05	0	0	1.63e-05	0	0	0	0	0	3.6e-05	0	0	3.23e-05	0	0	0	0	0	6.66e-05	0	.	0.757	0.035	T	0
18	58039546	G	A		synonymous SNV	L13L	1		1	.	.	.	.	.	1 (1 / 1)	1 (1 / 1)	.	.	.	8.4e-06	0	8.68e-05	0	0	0	0	0	1.22e-05	0	8.94e-05	0	0	0	0	0	0	.	.	.	.	.	.	.	.	rs774521634	.	.	.	.
18	58039552	T	C		nonsynonymous SNV	T11A	2		2	.	.	.	.	.	0.65 (1 / 2)	1 (2 / 2)	same as wild type	Yes	25332687, 16030156	5.9e-05	0.0001	0	0	0	9.24e-05	0	0	5.72e-05	6.67e-05	0	0	0	0	0.0001	0	0	.	.	.	.	.	.	.	.	rs372794914	0.998	0.019	T	0
18	58039559	C	T		synonymous SNV	G8G	1	1	1	.	.	.	.	.	0	0	.	.	.	5.93e-05	0.0006	8.69e-05	0	0	0	0	0	3.28e-05	0.0004	2.98e-05	0	0	0	9.07e-06	0	0	6.46e-05	0.0002	0	0	0	0	0	0	rs148256915	.	.	.	.
18	58039562	A	G		synonymous SNV	R7R	2		.	.	2	.	.	.	0.65 (1 / 2)	1 (2 / 2)	.	.	.	5.09e-05	0	0	0.0007	0	0	0	0	5.33e-05	0	0	0	0.0008	0	0	0	0	.	.	.	.	.	.	.	.	rs760074702	.	.	.	.
18	58039563	C	T		nonsynonymous SNV	R7H	2		.	2	.	.	.	.	0.65(1 / 2)	0.65 (1 / 2)	partial LoF	Yes	31002796, 15489963	4.25e-05	0.0005	0	0	0	0	0	0	3.69e-05	0.0004	0	0	0	0	2.73e-05	0	0	0.0002	0.0005	0.0012	0	0	0	0	0	rs142837166	1	0.01	T	0
18	58039568	G	A		synonymous SNV	T5T	3	1	2	.	.	.	1	1	All=1 (2 / 3)_Ped-only=1 (1 / 1)	All=1 (2 / 3)_Ped-only=1 (1 / 1)	.	.	.	8.51e-06	0	0	0	0	1.55e-05	0	0	2.05e-05	0	0	0	0	0	4.55e-05	0	0	3.23e-05	0	0	0	0	0	6.66e-05	0	rs199862517	.	.	.	.
18	58039572	G	A		nonsynonymous SNV	S4F	9	7	1	7	.	.	1	.	All= 0.19 (2 / 9), AA_only=0.29 (2 / 7)_Ped-only=0.11 (1 / 7)	All= 1 (6 / 9), AA_only=1 (5 / 7))_Ped-only=1 (5 / 7)	.	Yes	24705671	1.71e-05	0.0002	0	0	0	0	0	0	1.64e-05	0.0002	0	0	0	0	0	0	3.25e-05	3.23e-05	0.0001	0	0	0	0	0	0	rs146099234	0.001	0.784	D	0.022
18	58039580	C	T		startloss	M1I	1		.	1	.	.	.	.	0	0	.	This study	.	.	.	.	.	.	.	.	.	.	.	.	.	.	.	.	.	.	6.46e-05	0.0002	0	0	0	0	0	0	rs1169237373	0	0.912	D	0.072
18	58039582	T	C		startloss	M1V	1		.	1	.	.	.	.	0	1 (1 / 1)	.	This study	.	.	.	.	.	.	.	.	.	.	.	.	.	.	.	.	.	.		.	.	.	.	.	.	.	rs1356972268	0	0.912	D	0.007
18	58039587	G	A		UTR5	.	1		1	.	.	.	.	.	1 (1 / 1)	1(1 / 1)	.	This study	.	.	.	.	.	.	.	.	.	.	.	.	.	.	.	.	.	.	.	.	.	.	.	.	.	.	.	.	.	.	.
18	58039588	CAGG	C		UTR5	.	1		1	.	.	.	.	1	0	0	.	This study	.	.	.	.	.	.	.	.	.	.	.	.	.	.	.	.	.	.	.	.	.	.	.	.	.	.	.	.	.	.	.
Abbreviations: CHR=Chromsome, BP=position build37, LoF=loss of function, GoF=Gain of function, SIFT (sift) D: Deleterious (sift<=0.05); T: tolerated (sift>0.05),PolyPhen 2 HDIV D: Probably damaging (>=0.957), P: possibly damaging (0.453<=pp2_hdiv<=0.956); B: benign (pp2_hdiv<=0.452), MutationTaster A" ("disease_causing_automatic"); "D" ("disease_causing"); "N" ("polymorphism"); PROVEAN_pred D: De…
[truncated: 6 more columns]

## Sheet: Table S3
Table S3: Detected pathogenic or likely pathogenic (P/LP) variants according to ClinVar and estimated penetrance per ancestry
									Race					Ethnicity	Estimated Penetrance**				ExAC								gnomAD_exome									gnomAD_genome									SIFT			Polyphen2
CHR	BP	REF	ALT	ClinVar_SIG	FuncrefGene	Substitution	Total_Observation	Pediatric (<21 years old)	EA	AA	Asian	Other	Unknown	Hispanic	penetrance (BMI≥30_Ped-only (BMI≥95%)	penetrance (BMI≥25_ Ped-only (BMI≥85%)	Previous Invitro function	Previous link to Obesity	ExAC_Freq	ExAC_AFR	ExAC_AMR	ExAC_EAS	ExAC_FIN	ExAC_NFE	ExAC_OTH	ExAC_SAS	gnomAD_exome_ALL	gnomAD_exome_AFR	gnomAD_exome_AMR	gnomAD_exome_ASJ	gnomAD_exome_EAS	gnomAD_exome_FIN	gnomAD_exome_NFE	gnomAD_exome_OTH	gnomAD_exome_SAS	gnomAD_genome_ALL	gnomAD_genome_AFR	gnomAD_genome_AMR	gnomAD_genome_ASJ	gnomAD_genome_EAS	gnomAD_genome_FIN	gnomAD_genome_NFE	gnomAD_genome_OTH	dbSNP	SIFT_score	SIFT_converted_rankscore	SIFT_pred	Polyphen2_HDIV_score	Polyphen2_HDIV_rankscore
18	58038600	A	T	Pathogenic	stopgain	L328*	1		.	.	.	.	1	1	1 missing BMI	1 missing BMI	LoF	Yes	1.65e-05	0	8.64e-05	0	0	1.5e-05	0	0	1.22e-05	0	2.98e-05	0	0	0	1.79e-05	0	0	.	.	.	.	.	.	.	.	rs751914635	.	.	.	.	.
18	58038636	A	C	pathogenic	nonsynonymous SNV	I316S	1		.	.	.	.	1	.	0	1 (1 / 1)	LoF	Yes	4.94e-05	0	0	0	0	0	0	0.0004	2.03e-05	0	0	0	0	0	0	0	0.0002	.	.	.	.	.	.	.	.	rs121913564	0	0.912	D	0.988	0.604
18	58038670	G	A	Likely pathogenic	nonsynonymous SNV	R305W	1		.	1	.	.	.	.	1 (1 / 1)	1 (1 / 1)	LoF	Yes	2.47e-05	0	8.64e-05	0	0	0	0.0011	6.06e-05	2.84e-05	0	0.0001	0	0	0	0	0.0002	6.5e-05	3.23e-05	0.0001	0	0	0	0	0	0	rs549442687	0.002	0.721	D	0.88	0.464
18	58038687	G	T	Pathogenic	nonsynonymous SNV	P299H	3	1	3	.	.	.	.	1	All=1 (3 / 3)_ Ped-only=1 (1 / 1)	All=1 (3 / 3)_ Ped-only=1 (1 / 1)	LoF	Yes	8.24e-06	0	0	0	0	1.5e-05	0	0	4.06e-06	0	0	0	0	0	8.96e-06	0	0	3.23e-05	0	0	0	0	0	6.66e-05	0	rs52804924	0	0.912	D	1	0.899
18	58038762	T	C	Pathogenic	nonsynonymous SNV	N274S	1		1	.	.	.	.	.	1 missing BMI	1 missing BMI	.	Yes	1.65e-05	0	0	0	0	3e-05	0	0	8.13e-06	0	0	0	0	0	1.79e-05	0	0	.	.	.	.	.	.	.	.	rs121913561	0.064	0.365	T	0.976	0.564
18	58038771	C	T	Pathogenic	nonsynonymous SNV	C271Y	1		1	.	.	.	.	.	0	1 (1 / 1)	LoF	Yes	.	.	.	.	.	.	.	.	.	.	.	.	.	.	.	.	.	.	.	.	.	.	.	.	.	rs121913562	0	0.912	D	1	0.899
18	58038777	A	T	Likely pathogenic	nonsynonymous SNV	I269N	6	1	1	.	.	.	5	6	All=1 (2 / 2), 4 missing BMI_Ped-only= 1 (1 / 1)	All=1 (2 / 2), 4 missing BMI_ Ped-only=1 (1 / 1)	LoF	Yes	0.0008	0	0.0085	0	0	0	0	0	0.001	0	0.0074	0	0	0	0	0.0007	0	3.23e-05	0	0.0012	0	0	0	0	0	rs79783591	0	0.912	D	1	0.899
18	58038826	C	T	Pathogenic	nonsynonymous SNV	V253I	7	3	5	2	.	.	.	1	All=0.5 (3 / 7)_Ped-only=1 (2 / 3)	All=1 (7 / 7)_Ped-only=1 (3 / 3)	LoF	Yes	5.77e-05	0	0.0003	0	0	4.5e-05	0	6.06e-05	6.5e-05	0	0.0002	0	0	0	6.27e-05	0	9.75e-05	9.69e-05	0	0	0	0	0	0.0002	0	rs187152753	0.249	0.172	T	0.936	0.504
18	58038927	G	A	Pathogenic	nonsynonymous SNV	A219V	1		1	.	.	.	.	.	1 (1 / 1)	1 (1 / 1)	LoF	Yes	.	.	.	.	.	.	.	.	0	0	0	0	0	0	0	0	0	.	.	.	.	.	.	.	.	rs121913567	0.004	0.654	D	0.986	0.596
18	58039060	C	T	Pathogenic	nonsynonymous SNV	A175T	23	3	22	.	.	.	1	.	All=0.29 (7 / 23 ), 1 missing BMI_Ped-only=0.33 (1 / 3)	All=1 (19 / 23)_Ped-only=0.33 (1 / 3)	LoF	Yes	0.0005	0	0.0003	0	0	0.0008	0	0	0.0005	0	0.0002	0.0105	0	0	0.0001	0.0007	0	0.0002	0	0	0.0166	0	0	6.67e-05	0	rs121913563	1	0.01	T	0.016	0.161
18	58039075	T	C	Pathogenic	nonsynonymous SNV	I170V	12	5	6	3	.	1	2	1	All=0.92 (7 / 12)_Ped-only=1 (5 / 5)	All=1 (11 / 12)_Ped-only=1 (5 / 5)	same as wild type	Yes	0.0001	0.0008	0	0	0	9e-05	0	0	8.53e-05	0.0005	8.94e-05	0	0	0	6.27e-05	0	9.75e-05	0.0001	0.0003	0	0	0	0	6.66e-05	0	rs121913560	0.012	0.546	D	0.809	0.434
18	58039089	C	T	Pathogenic	nonsynonymous SNV	R165Q	2		2	.	.	.	.	.	1 (2 / 2)	1 (2 / 2)	LoF	Yes	2.47e-05	0	0	0	0	4.5e-05	0	0	2.85e-05	0	0	0	5.8e-05	0	5.38e-05	0	0	.	.	.	.	.	.	.	.	rs747681609	0.001	0.784	D	0.999	0.764
18	58039117	G	A	Pathogenic	stopgain	Q156*	4	1	2	2	.	.	.	1	All=1 (3 / 4)_Ped-only=0	All=1 (4 / 4)_Ped-only=1 (1 / 1)	.	Yes	.	.	.	.	.	.	.	.	3.9e-06	.	.	.	.	.	8.7e-06	.	.	.	.	.	.	.	.	8.7e-06	.	rs369841551	.	.	.	.	.
18	58039134	G	A	Likely pathogenic, Pathogenic	nonsynonymous SNV	T150I	3		1	.	.	.	2	3	1 (1 / 1), 2 missing BMI	1 (1 / 1), 2 missing BMI	LoF	Yes	4.12e-05	0	0.0003	0	0	1.5e-05	0	0	6.91e-05	0	0.0005	0.0001	0	0	0	0	0	.	.	.	.	.	.	.	.	rs766665118	0	0.912	D	1	0.899
18	58039278	A	G	Pathogenic	nonsynonymous SNV	I102T	1		1	.	.	.	.	.	0	1 (1 / 1)	same as wild type	Yes	8.24e-06	0	0	0	0	1.5e-05	0	0	4.06e-06	0	0	0	0	0	8.95e-06	0	0	.	.	.	.	.	.	.	.	rs121913559	0.001	0.784	D	0.996	0.67
18	58039473	T	A	Pathogenic|Likely benign	nonsynonymous SNV	D37V	7	3	4	1	.	1	1	.	All=0.88 (4 / 7)_Ped-only=1 (2 / 3)	All=1 (7 / 7)_Ped-only=1 (3/ 3)	same as wild type	Yes	4.95e-05	0	0	0	0	9.01e-05	0	0	6.91e-05	6.54e-05	0	0	0	0	0.0001	0	0	0.0001	0	0	0	0	0	0.0003	0	rs13447325	0.088	0.323	T	0.004	0.112
18	58039478	G	T	Pathogenic|Uncertain significance|Pathogenic	stopgain	Y35*	7	3	4	1	.	1	1	.	All=0.88 (4 / 7)_Ped-only=1 (2 /3)	All=1 (7 / 7)_Ped-only=1 (3/ 3)	.	Yes	4.96e-05	0	0	0	0	9.02e-05	0	0	6.91e-05	6.54e-05	0	0	0	0	0.0001	0	0	0.0001	0	0	0	0	0	0.0003	0	rs13447324	.	.	.	.	.
[truncated: 5 more columns]

## Sheet: Table S4
Table S4: Detected non-pathogenic variants but previously linked to obesity and estimated penetrance per ancestry
CHR	BP	REF	ALT	ClinVar_SIG	FuncrefGene	Substitution	Total_Observation	Pediatric(<21 years old)	EA	AA	Asian	Other	Unknown	Hispanic	penetrance (BMI≥30_Ped-only (BMI≥95%)	penetrance (BMI≥25_ Ped-only (BMI≥85%)	Previous Invitro function	Previous link to Obesity	ExAC_Freq	ExAC_AFR	ExAC_AMR	ExAC_EAS	ExAC_FIN	ExAC_NFE	ExAC_OTH	ExAC_SAS	gnomAD_exome_ALL	gnomAD_exome_AFR	gnomAD_exome_AMR	gnomAD_exome_ASJ	gnomAD_exome_EAS	gnomAD_exome_FIN	gnomAD_exome_NFE	gnomAD_exome_OTH	gnomAD_exome_SAS	gnomAD_genome_ALL	gnomAD_genome_AFR	gnomAD_genome_AMR	gnomAD_genome_ASJ	gnomAD_genome_EAS	gnomAD_genome_FIN	gnomAD_genome_NFE	gnomAD_genome_OTH	dbSNP	SIFT_score	SIFT_converted_rankscore	SIFT_pred	Polyphen2_HDIV_score	Polyphen2_HDIV_rankscore
18	58038588	T	C		nonsynonymous SNV	Y332C	1		1	.	.	.	.	.	1 (1 / 1)	1 (1 / 1)	same as wild type	Yes	.	.	.	.	.	.	.	.	.	.	.	.	.	.	.	.	.	3.23e-05	0	0	0	0	0	6.66e-05	0	.	0	0.912	D	1	0.899
18	58038611	G	A	Uncertain significance	synonymous SNV	G324G	6	3	6	.	.	.	.	.	All=0.33 (2 / 6)_Ped-only=0 (0 / 3)	All=1 (4 / 6)_Ped-only=0.33 (1 / 3)	.	No	7.41e-05	0	0	0	0	0.0001	0	0	7.31e-05	0	0	0	0	0	0.0002	0.0002	0	9.69e-05	0	0	0	0	0	0.0002	0	rs150448918	.	.	.	.	.
18	58038615	C	T		nonsynonymous SNV	G323E	3 (1 homozygote)	1	2	.	.	.	1	3	All=0.33 (1 / 3)_Ped-only=1 (1 / 1)	All=1 (2 / 3)_ Ped-only=1 (1 / 1)	.	Yes	.	.	.	.	.	.	.	.	.	.	.	.	.	.	.	.	.	3.23e-05	0	0.0012	0	0	0	0	0	.	0.168	0.23	T	0.017	0.163
18	58038634	T	C		nonsynonymous SNV	I317V	1		1	.	.	.	.	.	1 (1 / 1)	1 (1 / 1)	GoF	Yes	8.24e-06	0	0	0	0	1.5e-05	0	0	8.12e-06	0	0	0	0	0	1.79e-05	0	0	3.23e-05	0	0	0	0	0	6.67e-05	0	rs778685158	0.766	0.034	T	0.002	0.09
18	58038669	C	T	Uncertain significance	nonsynonymous SNV	R305Q	1		1	.	.	.	.	.	0	1 (1 / 1)	LoF	Yes	2.47e-05	0	8.64e-05	0.0002	0	0	0	0	3.25e-05	0	5.96e-05	0	0.0002	0	8.96e-06	0	3.25e-05	.	.	.	.	.	.	.	.	rs775382722	0.001	0.784	D	0.999	0.764
18	58038673	G	A		nonsynonymous SNV	L304F	1		.	1	.	.	.	1	0	0	GoF, decrease exp	Yes	5.77e-05	0	0.0005	0	0	0	0.0011	0	4.47e-05	0	0.0003	0	0	0	0	0.0002	0	3.23e-05	0	0	0	0	0	0	0.001	rs774918906	1	0.01	T	0	0.026
18	58038700	A	G	Uncertain significance	nonsynonymous SNV	S295P	2	1	2	.	.	.	.	.	All=0.65 (1 / 2)_Ped-only=1 (1 / 1)	All=0.65 (1 / 2)_ Ped-only=1 (1 / 1)	LoF	Yes	8.24e-06	0	0	0	0	1.5e-05	0	0	1.22e-05	0	2.98e-05	0	0	0	1.79e-05	0	0	3.23e-05	0	0	0	0	0	6.66e-05	0	rs368264587	0.001	0.784	D	0.975	0.561
18	58038752	A	T		stopgain	C277*	1		.	.	1	.	.	.	0	1 (1 / 1)	LoF	Yes	8.24e-06	0	0	0.0001	0	0	0	0	2.84e-05	0	0	0	0.0004	0	0	0	0	.	.	.	.	.	.	.	.	rs769342968	.	.	.	.	.
18	58038756	T	C	Uncertain significance	nonsynonymous SNV	Y276C	2		.	.	.	.	2	2	2 missing BMI	2 missing BMI	.	Yes	2.47e-05	0	0.0002	0	0	0	0	6.06e-05	6.5e-05	0	0.0004	0	0	0	0	0	6.5e-05	.	.	.	.	.	.	.	.	rs748627503	0.003	0.682	D	1	0.899
18	58038760	G	A		nonsynonymous SNV	P275S	1	1	1	.	.	.	.	.	0	0_ 1 (1 / 1)	LoF	Yes	2.47e-05	0	0	0	0	4.5e-05	0	0	2.44e-05	0	0	0	0	0	2.69e-05	0	9.75e-05	.	.	.	.	.	.	.	.	rs201813179	0.016	0.518	D	0.624	0.381
18	58038829	C	T		nonsynonymous SNV	G252S	4	2	3	1	.	.	.	.	All=1 (3 / 3) , 1 missing BMI_Ped-only= 1 (2 / 2)	All=1 (3 / 3) ,1 missing BMI_ Ped-only=1 (2 / 2)	LoF	Yes	4.12e-05	0	0.0002	0	0	4.5e-05	0	0	3.66e-05	0	8.93e-05	0	0	0	5.38e-05	0	0	0.0001	0	0	0	0	0	0.0003	0	rs13447336	0	0.912	D	1	0.899
18	58038832	T	G	Conflicting interpretations of pathogenicity, protective	nonsynonymous SNV	I251L	405 (5 Homozygotes)	90	375	11	4	1	14	18	All=0.55 (150 / 331), 74 missing BMI, EA-only= 0.29 (138/310), 65 missing BMI, AA_only= 0.58 (4/ 9), 2 missing BMI, Asian_only= 0 (0/4), Hispanic=0.5 (5/12), 6 missing BMI, Others= 1 (1/1)_Ped-only=0.24 (24 / 90)	All= 1 (243/331), 74 missing BMI, EA-only= 1 (229/310), 65 missing BMI, AA_only= 0.90 (5/9), 2 missing BMI, Asian_only= 1 (3/4), Hispanic= 1 (11/12), 6 missing BMI, Other= 1 (1/1)_Ped-only=0.63 (44 / 90)	GoF	Yes	0.0068	0.0019	0.0032	0	0.0103	0.01	0.0033	0.002	0.0069	0.0016	0.0041	0.0012	5.8e-05	0.0101	0.0109	0.0042	0.0018	0.0069	0.003	0.0012	0.0033	0	0.008	0.0101	0.0061	rs52820871	1	0.01	T	0.001	0.067
18	58038834	A	T	Conflicting interpretations of pathogenicity	nonsynonymous SNV	L250Q	1		1	.	.	.	.	1	1 (1 / 1 )	1 (1 / 1 )	GoF	Yes	8.24e-06	0	0	0	0	1.5e-05	0	0	1.63e-05	0	2.98e-05	0	0	0	2.69e-05	0	0	.	.	.	.	.	.	.	.	rs772393451	0	0.912	D	1	0.899
18	58038852	G	A		nonsynonymous SNV	A244V	1		1	.	.	.	.	.	1 (1 / 1)	1 (1 / 1)	same as wild type	Yes	2.47e-05	0	0	0	0	4.5e-05	0	0	2.85e-05	0	0	0	0	4.49e-05	5.38e-05	0	0	3.23e-05	0	0	0	0	0	6.66e-05	0	rs13447335	0.014	0.531	D	1	0.899
18	58038864	T	C		nonsynonymous SNV	N240S	17	11	3	12	.	.	2	.	All=0.94 (10 / 17), EA-only=1 (2 / 3), AA_only=1 (7 / 12), Ped-only= 0.55 (5 / 11)	All=1 (12 / 17), EA-only=1 (2 / 3), AA-only=1 (8 / 12), Ped-only=0.79 (6 / 11)	LoF	Yes-AA	0.0002	0.0021	8.64e-05	0	0	1.5e-05	0	0	0.0002	0.0022	5.96e-05	0	0.0001	0	2.69e-05	0	0	0.0004	0.0015	0	0	0	0	0	0	rs202228712	1	0.01	T	0.003	0.102
18	58038877	G	A		nonsynonymous SNV	R236C	3	1	2	.	1	.	.	.	All=0.33 (1 / 3), Ped-only=0	0.33 (1 / 3), Ped-only=0	GoF	Yes	3.3e-05	0	0	0	0	3e-05	0	0.0001	6.91e-05	0	0	0	0	0	8.96e-05	0	0.0002	3.23e-05	0	0	0	0	0	6.66e-05	0	rs758426526	0.049	0.398	D	0.126	0.253
18	58038892	C	T		nonsynonymous SNV	G231S	3		1	1	.	.	1	1	0.65 (1 / 2) , 1 missing BMI	1 (2 / 2), 1 missing BMI	LoF, GoF	Yes	4.94e-05	0	0.0003	0	0	4.5e-05	0	0	6.1e-05	0	0.0003	0	0	0	4.48e-05	0	3.25e-05	3.23e-05	0	0	0	0	0	6.66e-05	0	.	0.138	0.258	T	0.94	0.508
18	58038938	C	T		nonsynonymous SNV	M215I	1		.	.	.	.	1	.	0	0	.	Yes-hispanic	8.24e-06	0	0	0	0	1.5e-05	0	0	8.13e-06	0	0	0	0	0	1.79e-05	0	0	.	.	.	.	.	.	.	.	rs768687497	0.001	0.784	D	0.99	0.615
18	58038940	T	A		nonsynonymous SNV	M215L	1		1	.	.	.	.	.	0	1 (1 / 1)	LoF	Yes	.	.	.	.	.	.	.	.	.	.	.	.	.	.	.	.	.	.	.	.	.	.	.	.	.	.	0.002	0.721	D	0.976	0.564
18	58038948	TAGAG	T		frameshift deletion	L211fs	2	2	1				1		All=1 (2 / 2)_ Ped-only=1 (2 / 2)	All=1 (2 / 2)_ Ped-only=1 (2 / 2)	LoF	Yes	.	.	.	.	.	.	.	.	7.96e-06	0	0	0	0	4.623e-05	0	0	3.266e-05	3.187e-05	0	0	0	0	6.488e-05	0	0	.	.	.	.	.	.
18	58038964	G	C		nonsynonymous SNV	L207V	2		2	.	.	.	.	.	0.65 (1 / 2)	1 (2 / 2)	.	Yes	6.59e-05	0	0	0	0.0002	0.0001	0	0	5.28e-05	6.54e-05	0	0	0	8.98e-05	8.07e-05	0.0002	0	0.0001	0	0	0	0	0.0006	0.0001	0	rs202029579	0.037	0.43	D	0.99	0.615
18	58038977	G	T	Conflicting interpretations of pathogenicity	nonsynonymous SNV	F202L	90 (1 Homozygote)	45 (1 Homozygote)	17	65	1	1	6	12	All=0.83 (50 / 90, EA_only= 1 (14 / 17), AA_only =0.79 (33 / 63, 2 missing BMI)), Asian=0, Hispanic=0.4 (4/11), 1 missing BMI_Ped-only=0.27 (13 / 45)	All=1 (66 / 90, EA_only= 1 (17 / 17), AA_only= 1 (42 / 63), Asian=0, Hispanic=1 (9/11), 1 missing BMI_Ped-only=1 (28 / 45)	same as wild type, LoF	Yes-AA	0.0008	0.0094	0.0003	0	0	1.5e-05	0	0	0.0007	0.0093	0.0005	0	0	0	0	0.0002	0	0.0026	0.0094	0	0	0	0	0	0	rs138281308	0.379	0.112	T	0.06	0.217
18	58038980	G	T		nonsynonymous SNV	F201L	1		1	.	.	.	.	.	1 (1 / 1)	1 (1 / 1)	GoF, defect in signaling	Yes	1.65e-05	0	0	0	0	3e-05	0	0	8.13e-06	0	0	0	0	0	1.79e-05	0	0	.	.	.	.	.	.	.	.	rs764197417	0.001	0.784	D	0.994	0.647
18	58038989	G	A	Benign|Likely benign	synonymous SNV	I198I	331 (8 Homozygotes)	178 (6 Homozygote)	56	249	5	2	19	28	All=0.89 (185 / 322, 9 missing BMI), EA_only= 0.7 (37 / 56), AA_only=0.96 (141 / 242, 7 missing BMI)), Asian_only=1 (2/5), Hispanic=0.42 (9/24) 4 missing BMI_Ped-only=0.33 (59 / 178)	All=1 (246 / 322, 9 missing BMI, EA_only= 1 (47 / 56), AA_only= 1 (179 / 242), 7 missing BMI)), Asian_only=1 (3/5), Hispanic= 1 (18/24) 4 missing BMI, Ped-only=1 (112 / 178)	.	Yes-AA	0.0037	0.0344	0.0018	0	0	0.0001	0.0011	0.0035	0.003	0.0365	0.0019	0	0	0	0.0001	0.0007	0.0035	0.0118	0.0413	0.0012	0	0	0	0.0001	0.001	rs61741819	.	.	.	.	.
18	58039050	G	A		nonsynonymous SNV	T178M	1	1	1	.	.	.	.	.	0	1 (1 / 1)	same as wild type	Yes	5.77e-05	0	0.0002	0	0	6e-05	0	6.06e-05	4.88e-05	6.54e-05	8.94e-05	0	0	0	5.38e-05	0	6.5e-05	.	.	.	.	.	.	.	.	rs140040360	0.022	0.486	D	0.996	0.67
18	58039090	G	A		nonsynonymous SNV	R165W	1	1	1	.	.	.	.	.	1 (1 / 1)	1 (1 / 1)	LoF	Yes	2.47e-05	0	0	0.0002	0	0	0	6.06e-05	2.44e-05	0	2.98e-05	0	0.0001	0	2.69e-05	0	0	.	.	.	.	.	.	.	.	rs13447332	0	0.912	D	1	0.899
18	58039110	T	C		nonsynonymous SNV	H158R	1	1	1	.	.	.	.	.	1 (1 / 1)	1 (1 / 1)	GoF, decrease dimerization	Yes	8.24e-06	0	0	0.0001	0	0	0	0	4.06e-06	0	0	0	5.8e-05	0	0	0	0	3.23e-05	0	0	0	0	0	6.67e-05	0	rs202081467	0	0.912	D	0.976	0.564
18	58039122	G	T		nonsynonymous SNV	A154D	1		1	.	.	.	.	.	1 (1 / 1)	1 (1 / 1)	LoF	Yes	8.24e-06	0	0	0	0	1.5e-05	0	0	8.13e-06	0	0	0	0	0	1.79e-05	0	0	.	.	.	.	.	.	.	.	rs761855498	0	0.912	D	1	0.899
18	58039173	A	G		nonsynonymous SNV	I137T	5	1	5	.	.	.	.	.	All=0.44 (2 / 5)_Ped-only=1 (1 / 1)	All=1 (5 / 5)_Ped-only=1 (1 / 1)	LoF	Yes	8.24e-06	0	0	0	0	1.5e-05	0	0	2.03e-05	0	2.98e-05	0	0	0	3.58e-05	0	0	6.46e-05	0	0	0	0	0	0.0001	0	rs151102515	0.001	0.784	D	0.998	0.715
18	58039203	G	A	Conflicting interpretations of pathogenicity	nonsynonymous SNV	S127L	13		11	1	.	.	1	.	1 (9 / 12), 1 missing BMI	1 (10 / 12), 1 missing BMI	GoF	Yes	0.0002	0	0.0005	0	0	0.0002	0.0011	0	0.0002	0	0.0001	0.001	0	0	0.0002	0.0005	3.25e-05	9.69e-05	0	0	0	0	0	0.0002	0	rs13447331	0.127	0.27	T	1	0.899
18	58039215	T	C		nonsynonymous SNV	N123S	2		.	2	.	.	.	.	1 (1 / 1), 1 missing BMI	1 (1 / 1), 1 missing BMI	.	Yes-AA	8.24e-06	0	0	0	0	1.5e-05	0	0	2.84e-05	0	0	0	0	0	6.27e-05	0	0	.	.	.	.	.	.	.	.	rs761982475	0.001	0.784	D	1	0.899
18	58039248	G	A		nonsynonymous SNV	T112M	32	7	30	1	.	.	1	.	0.67 (16 / 32)_Ped-only=0.50 (3 / 7)	1 (27 / 32)_Ped-only=1 (5 / 7)	LoF	Yes	0.0012	0	0	0	0.0021	0.002	0	6.06e-05	0.0009	0	0	0	0	0.0021	0.0015	0.0009	6.5e-05	0.0007	0.0002	0	0	0	0.0011	0.0011	0	rs13447329	0.073	0.348	T	0.529	0.358
18	58039276	C	T	Likely benign	nonsynonymous SNV	V103I	792 (11 Homozygotes)	188 (3 Homozygotes)	602	103	58	3	26	21	All=0.44 (267 / 664), 128 missing BMI, EA_only= 0.29 ( 220/495), 107 missing BMI, AA_only= 0.41 (35/96), 7 missing BMI, Asian_only=0.44 (7/56), 2 missing BMI, Hispanic=0.53 (6/14), 7 missing BMI, Other= 0.51 (1/2), 1 missing BMI_Ped-only=0.18 (41 / 188)	All= 1 (453 /664), 128 missing BMI, EA_only=0.99 (363/495), 107 missing BMI, AA_only=0.72 (48/96), 7 missing BMI, Asian_only=1 (30/56), 2 missing BMI, Hispanic_only=0.94 (8/14), 7 missing BMI, Other= 1 (2/2), 1 missing BMI_Ped-only=0.49 (80 / 188)	GoF	Yes	0.0174	0.0137	0.0026	0.0236	0.0103	0.0195	0.0154	0.0216	0.0161	0.0137	0.0032	0.0037	0.0209	0.0122	0.0199	0.0128	0.0225	0.0168	0.0159	0.0024	0.0033	0.0228	0.0126	0.0187	0.0163	rs2229616	0.253	0.169	T	0.025	0.179
18	58039291	C	T		nonsynonymous SNV	G98R	2		1	.	.	.	1	2	0.65 (1 / 2)	1 (2 / 2)	LoF	Yes	8.24e-06	0	8.64e-05	0	0	0	0	0	1.63e-05	0	5.96e-05	0	0	0	0	0.0004	0	.	.	.	.	.	.	.	.	rs2282556	0.007	0.599	D	0.953	0.523
18	58039300	C	T		nonsynonymous SNV	V95I	1		1	.	.	.	.	.	0	1 (1 / 1)	LoF	Yes	4.94e-05	0	0	0.0001	0	4.5e-05	0	0.0001	3.66e-05	0	2.98e-05	0	5.8e-05	0	3.58e-05	0	9.75e-05	9.69e-05	0	0	0	0	0	0.0002	0	rs13447328	0.105	0.298	T	0.873	0.46
18	58039356	T	C		nonsynonymous SNV	H76R	2	1	2	.	.	.	.	1	0	0	LoF	Yes	8.24e-06	0	8.64e-05	0	0	0	0	0	2.03e-05	6.53e-05	2.98e-05	0	0	0	2.69e-05	0	0	9.69e-05	0.0001	0	0	0	0	6.66e-05	0.001	rs199558727	0	0.912	D	1	0.899
18	58039477	A	T		nonsynonymous SNV	S36T	3	1	2	1	.	.	.	.	All=1 (2 / 2), 1 missing BMI_Ped-only=1 (1 / 1)	All=1 (2 / 2), 1 missing BMI_Ped-only=1 (1 / 1)	.	Yes-AA	.	.	.	.	.	.	.	.	4.06e-06	6.53e-05	0	0	0	0	0	0	0	3.23e-05	0.0001	0	0	0	0	0	0	.	0.248	0.172	T	0	0.026
18	58039479	T	C		nonsynonymous SNV	Y35C	5	1	.	.	5	.	.	.	All=0.44 (2 / 5)_Ped-only=0	All=0.44 (2 / 5)_Ped-only=0	partial LoF	Yes	5.78e-05	0	0	0.0008	0	0	0	0	5.69e-05	0	0	0	0.0008	0	0	0	0	9.69e-05	0	0	0	0.0019	0	0	0	rs193213449	0.183	0.217	T	0.205	0.281
18	58039488	C	T		nonsynonymous SNV	G32E	1		1	.	.	.	.	.	1 (1 / 1)	1 (1 / 1)	partial LoF	Yes	8.27e-06	0	0	0	0	1.51e-05	0	0	8.13e-06	0	0	0	0	0	1.79e-05	0	0	.	.	.	.	.	.	.	.	rs778632018	0.478	0.083	T	0	0.026
18	58039494	G	A		nonsynonymous SNV	S30F	3		3	.	.	.	.	1	0	1 (2 / 2), 1 missing BMI	same as wild type	Yes	8.28e-05	0	0.0003	0	0	0.0001	0	0	8.53e-05	0	0.0001	0	0	0	0.0001	0.0002	0	9.69e-05	0.0001	0	0	0	0.0003	6.66e-05	0	rs13447323	0.069	0.355	T	0.003	0.102
18	58039495	A	G		nonsynonymous SNV	S30P	1		1	.	.	.	.	1	0	1 (1 / 1)	partial LoF	Yes	.	.	.	.	.	.	.	.	.	.	.	.	.	.	.	.	.	.	.	.	.	.	.	.	.	.	0.41	0.101	T	0	0.026
18	58039530	C	A		nonsynonymous SNV	R18L	4	1	4	.	.	.	.	.	All=0.22 (1 / 4)_Ped-only=1 (1 / 1)	All=1 (4 / 4)_Ped-only=1 (1 / 1)	LoF	Yes	1.67e-05	0	0	0	0	3.05e-05	0	0	1.63e-05	0	0	0	0	0	3.6e-05	0	0	3.23e-05	0	0	0	0	0	6.66e-05	0	.	0.757	0.035	T	0	0.026
18	58039552	T	C		nonsynonymous SNV	T11A	2		2	.	.	.	.	.	0.65 (1 / 2)	1 (2 / 2)	same as wild type	Yes	5.9e-05	0.0001	0	0	0	9.24e-05	0	0	5.72e-05	6.67e-05	0	0	0	0	0.0001	0	0	.	.	.	.	.	.	.	.	rs372794914	0.998	0.019	T	0	0.026
18	58039563	C	T		nonsynonymous SNV	R7H	2		.	2	.	.	.	.	0.65(1 / 2)	0.65 (1 / 2)	partial LoF	Yes	4.25e-05	0.0005	0	0	0	0	0	0	3.69e-05	0.0004	0	0	0	0	2.73e-05	0	0	0.0002	0.0005	0.0012	0	0	0	0	0	rs142837166	1	0.01	T	0	0.026
18	58039572	G	A		nonsynonymous SNV	S4F	9	7	1	7	.	.	1	.	All= 0.19 (2 / 9), AA_only=0.29 (2 / 7)_Ped-only=0.11 (1 / 7)	All= 1 (6 / 9), AA_only=1 (5 / 7))_Ped-only=1 (5 / 7)	.	Yes	1.71e-05	0.0002	0	0	0	0	0	0	1.64e-05	0.0002	0	0	0	0	0	0	3.25e-05	3.23e-05	0.0001	0	0	0	0	0	0	rs146099234	0.001	0.784	D	0.022	0.174
[truncated: 5 more columns]

## Sheet: Table S5
Table S5: Demographic and anthropomorphic information for eMERGE participants carried unreported MC4R coding variants
Novel variants	CHR	BP	REF	ALT	FuncrefGene	BMI	BMI-percentile for Pediatrics	age	sex	weight (Kg)	height (Cm)	Race	Ethnicity
L325I	18	58038610	G	T	nonsynonymous	45.41	.	76.279	f	76.204	.	unknown	hispanic or latino
L325I	18	58038610	G	T	nonsynonymous	30	.	47.148	m	86.6	170.2	white	not hispanic or latino
E308V	18	58038660	T	A	nonsynonymous	33.8117	.	51	f	89.35	162.56	white	not hispanic or latino
E308V	18	58038660	T	A	nonsynonymous	17.2484	76.6	8.185	m	29.6	131	black or african american	not hispanic or latino
E308K	18	58038661	C	T	nonsynonymous	40	.	28.795	m	127.89	178.85	white	not hispanic or latino
S306N	18	58038666	C	T	nonsynonymous	29.0287	.	69	f	61.92	146.05	white	not hispanic or latino
L300P	18	58038684	A	G	nonsynonymous	21.212	44.2	17.62	m	59.3	167.2	black or african american	not hispanic or latino
D298N	18	58038691	C	T	nonsynonymous	50.1538	.	26.447	f	112.02	149.45	white	not hispanic or latino
I291del	18	58038708	CATG	C	inframe deletion	29.185	.	46.951	f	77.7273	163.195	white	not hispanic or latino
P272R	18	58038768	G	C	nonsynonymous	33.1089	.	44.238	f	92.99	167.589	white	hispanic or latino
S270F	18	58038774	G	A	nonsynonymous	31.2605	.	73	m	100.24	179.07	white	not hispanic or latino
S270F	18	58038774	G	A	nonsynonymous	30.6656	.	52	f	86.18	167.64	white	not hispanic or latino
F261L	18	58038802	A	G	nonsynonymous	83.4736	.	36.052	m	238.55	169.05	white	not hispanic or latino
P260A	18	58038805	G	C	nonsynonymous	17.7207	.	45.415	f	54.431	175.26	black or african american	not hispanic or latino
T248A	18	58038841	T	C	nonsynonymous	42.2657	.	56.014	m	127.89	173.95	white	not hispanic or latino
G243R	18	58038856	C	G	nonsynonymous	20.9763	89.1	10.994	m	48.4	151.9	white	not hispanic or latino
R236H	18	58038876	C	T	nonsynonymous	.	.	.	f	.	.	white	not hispanic or latino
R236H	18	58038876	C	T	nonsynonymous	20.463	32.6	17.675	m	66.3	180	white	unknown
G233V	18	58038885	C	A	nonsynonymous	33.006	96.1	20.707	f	91.61	166.6	white	not hispanic or latino
L229F	18	58038898	G	A	nonsynonymous	17.8835	65.7	10.602	m	37.6	145	white	not hispanic or latino
I195T	18	58038999	A	G	nonsynonymous	23.7948	.	67.367	m	64.86	165.1	asian	not hispanic or latino
S171G	18	58039072	T	C	nonsynonymous	28.5221	.	49.221	f	77.7457	165.1	asian	not hispanic or latino
I169V	18	58039078	T	C	nonsynonymous	22.6706	.	37.716	f	58.513	160.655	asian	not hispanic or latino
I143S	18	58039155	A	C	nonsynonymous	30	.	79.496	m	95.9	180.34	white	not hispanic or latino
I125N	18	58039209	A	T	nonsynonymous	39.0873	.	54.019	f	96.15	156.84	white	not hispanic or latino
Q115*	18	58039240	G	A	stopgain	28.5856	.	22.445	f	74.364	161.29	asian	not hispanic or latino
A114V	18	58039242	G	A	nonsynonymous	27.49	.	59.116	m	89.358	.	white	not hispanic or latino
D111V	18	58039251	T	A	nonsynonymous	46.5488	.	76	f	129.82	167	white	not hispanic or latino
T101S	18	58039281	G	C	nonsynonymous	30.5234	.	59	m	97.8	179	white	not hispanic or latino
Y80F	18	58039344	T	A	nonsynonymous	58.2366	.	53.202	m	185.156	178.308	white	not hispanic or latino
S77L	18	58039353	G	A	nonsynonymous	30	.	71.064	m	88.178	.	white	not hispanic or latino
I69K	18	58039377	A	T	nonsynonymous	33.145	.	60	m	106.2	179	white	not hispanic or latino
F51C	18	58039431	A	C	nonsynonymous	33.3601	.	55.929	f	96.615	170.18	white	not hispanic or latino
V50L	18	58039435	C	A	nonsynonymous	25.9319	93.5	14.932	m	71.2	165.7	white	not hispanic or latino
M1I	18	58039580	C	T	startloss	23.6153	.	53.373	m	72.57	175.3	black or african american	not hispanic or latino
M1V	18	58039582	T	C	startloss	27.0033	.	40.707	m	74.5	166.1	black or african american	not hispanic or latino

## Sheet: Table S6
Table S6: Compound HTZ subgroup
		Race					Ethnicity	Estimated Penetrance
Compound HTZ	Total_Observation	EA	AA	Asian	Other	Unknown	Hispanic	penetrance (BMI≥30, BMI≥95%)	penetrance (BMI≥25, BMI≥85%)
I198I-F202L†	90	17	65	1	1	6	12	All= 0.89 (50 / 87), 3 missing BMI, EA-only= 1 (14 / 17), AA-only=0.79, (33 / 63, 2 missing BMI), Asian=0, Hispanic=0.4 (4/11), 1 missing BMI	All= 1 (66 / 87)3 BMI missing, EA-only=1 (17 / 17), AA-only=1 (42 / 63, 2 missing BMI), Asian=0, Hispanic=1 (9/11), 1 missing BMI
I198I-F202L-I251L	1	.	1	.	.	.	.	1 (1 / 1)	1 (1 / 1)
I198I-I251L	1	.	1	.	.	.	.	.	.
I251L-V103I	7	7	.	.	.	.	.	0.24 (2/5), 2 missing BMI	1 (4/5), 2 missing BMI
I198I-V103I	6	.	6	.	.	.	.	AA=0.87 (4 / 6)	AA=0.87 (4 / 6)
V103I-L250Q	1	1	.	.	.	.	1	1 (1/1)	1 (1/1)
I198I-D189D	1	.	1	.	.	.	.	1 (1 / 1)	1 (1 / 1)
V103I-S127L	3	3	.	.	.	.	.	1 (3 / 3)	1 (3 / 3)
V103I-F201L	1	1	.	.	.	.	.	1 (1 / 1)	1 (1 / 1)
V103I-D189D	1	1	.	.	.	.	.	0	0
V103I-I169V	1	.	.	1	.	.	.	0	0
V103I-T112T	1	1	.	.	.	.	.	0	0
V103I-M1V	1	.	1	.	.	.	.	0	1 (1 / 1)
D37V-Y35*	7	4	1	.	1	1	.	0.53 (4 / 7)	1 (7 / 7)
D37V-Y35*-I69K	1	1	.	.	.	.	.	1 (1 / 1)	1 (1 / 1)
I251L-R18L	4	4	.	.	.	.	.	0.13 (1 / 4)	1 (4 / 4)
A135A-T178T	4	4	.	.	.	.	.	1 (3 / 4)	1 (3 / 4)
S127S-A135A	1	1	.	.	.	.	.	1 (1 / 1)	1 (1 / 1)
I125I-I125N	1	1	.	.	.	.	.	1 (1 / 1)	1 (1 / 1)
Total	133	46	76	2	2	7	13	.	.
†1 double-homozygote detected (ancestry=AA, age 18, weight=136.3 Kg, Height 184 cm, Asthmatic)	.	.	1	.	.	.	.	1 (1/1)	1 (1/1)

## Sheet: Table S7
Table S7: GWAS results of MC4R region in all eMERGE participants (N=97,991) and in each ancestrty
						ALL					EA					AA					Hispanic					Asian					Pediatrics
SNP	Chromosome	Position	REF	ALT	A1	A1_FREQ	OBS_CT	BETA	SE	P_All	A1_FREQ	OBS_CT	BETA	SE	P_EA	A1_FREQ	OBS_CT	BETA	SE	P_AA	A1_FREQ	OBS_CT	BETA	SE	P_Hispanic	A1_FREQ	OBS_CT	BETA	SE	P_Asian	A1_FREQ	OBS_CT	BETA	SE	P_Pediatrics
rs6567160	18	57829135	T	C	C	0.22746	97991	0.369758	0.0357975	5.35803e-25	0.23344	77491	0.379945	0.0387285	1.04651e-22	0.202736	13562	0.515362	0.112739	4.89012e-06	0.170624	3411	0.426393	0.211534	0.0439086	0.229268	2255	0.0528944	0.169069	0.754419	0.224195	21430	0.479053	0.0686255	3.02326e-12
rs1942860	18	57756055	C	T	T	0.227807	97991	0.369457	0.0357813	5.56864e-25	0.23344	77491	0.379409	0.0387287	1.20047e-22	0.205058	13562	0.511072	0.112344	5.43211e-06	0.170918	3411	0.423406	0.211462	0.0453345	0.229268	2255	0.0528944	0.169069	0.754419	0.225222	21430	0.482061	0.0685371	2.0738e-12
rs1539952	18	57766512	A	G	G	0.227444	97991	0.369577	0.0357977	5.6496e-25	0.233421	77491	0.379686	0.0387287	1.11838e-22	0.202736	13562	0.515362	0.112739	4.89012e-06	0.170624	3411	0.426393	0.211534	0.0439086	0.229268	2255	0.0528944	0.169069	0.754419	0.224195	21430	0.479053	0.0686255	3.02326e-12
rs72982988	18	57802714	G	A	A	0.227444	97991	0.369577	0.0357977	5.6496e-25	0.233421	77491	0.379686	0.0387287	1.11838e-22	0.202736	13562	0.515362	0.112739	4.89012e-06	0.170624	3411	0.426393	0.211534	0.0439086	0.229268	2255	0.0528944	0.169069	0.754419	0.224195	21430	0.479053	0.0686255	3.02326e-12
rs7240682	18	57824038	C	G	G	0.227444	97991	0.369577	0.0357977	5.6496e-25	0.233421	77491	0.379686	0.0387287	1.11838e-22	0.202736	13562	0.515362	0.112739	4.89012e-06	0.170624	3411	0.426393	0.211534	0.0439086	0.229268	2255	0.0528944	0.169069	0.754419	0.224195	21430	0.479053	0.0686255	3.02326e-12
rs11664369	18	57739072	C	T	T	0.227485	97991	0.369198	0.0357972	6.30049e-25	0.23344	77491	0.379409	0.0387287	1.20047e-22	0.202736	13562	0.515362	0.112739	4.89012e-06	0.170771	3411	0.433386	0.211471	0.040501	0.229268	2255	0.0528944	0.169069	0.754419	0.224242	21430	0.480372	0.0686222	2.63075e-12
rs7231987	18	57739840	G	T	T	0.227485	97991	0.369198	0.0357972	6.30049e-25	0.23344	77491	0.379409	0.0387287	1.20047e-22	0.202736	13562	0.515362	0.112739	4.89012e-06	0.170771	3411	0.433386	0.211471	0.040501	0.229268	2255	0.0528944	0.169069	0.754419	0.224242	21430	0.480372	0.0686222	2.63075e-12
rs8091524	18	57751960	T	C	C	0.227485	97991	0.369198	0.0357972	6.30049e-25	0.23344	77491	0.379409	0.0387287	1.20047e-22	0.202736	13562	0.515362	0.112739	4.89012e-06	0.170771	3411	0.433386	0.211471	0.040501	0.229268	2255	0.0528944	0.169069	0.754419	0.224242	21430	0.480372	0.0686222	2.63075e-12
rs11662368	18	57757978	A	G	G	0.227485	97991	0.369198	0.0357972	6.30049e-25	0.23344	77491	0.379409	0.0387287	1.20047e-22	0.202736	13562	0.515362	0.112739	4.89012e-06	0.170771	3411	0.433386	0.211471	0.040501	0.229268	2255	0.0528944	0.169069	0.754419	0.224242	21430	0.480372	0.0686222	2.63075e-12
rs35918659	18	57761524	C	T	T	0.227485	97991	0.369198	0.0357972	6.30049e-25	0.23344	77491	0.379409	0.0387287	1.20047e-22	0.202736	13562	0.515362	0.112739	4.89012e-06	0.170771	3411	0.433386	0.211471	0.040501	0.229268	2255	0.0528944	0.169069	0.754419	0.224242	21430	0.480372	0.0686222	2.63075e-12
rs28564801	18	57780253	T	C	C	0.227485	97991	0.369198	0.0357972	6.30049e-25	0.23344	77491	0.379409	0.0387287	1.20047e-22	0.202736	13562	0.515362	0.112739	4.89012e-06	0.170771	3411	0.433386	0.211471	0.040501	0.229268	2255	0.0528944	0.169069	0.754419	0.224242	21430	0.480372	0.0686222	2.63075e-12
rs8092668	18	57783111	A	G	G	0.227485	97991	0.369198	0.0357972	6.30049e-25	0.23344	77491	0.379409	0.0387287	1.20047e-22	0.202736	13562	0.515362	0.112739	4.89012e-06	0.170771	3411	0.433386	0.211471	0.040501	0.229268	2255	0.0528944	0.169069	0.754419	0.224242	21430	0.480372	0.0686222	2.63075e-12
rs12963533	18	57740710	G	A	A	0.227944	97991	0.368063	0.0357691	8.0492e-25	0.233505	77491	0.378765	0.0387214	1.38887e-22	0.205279	13562	0.508269	0.11228	6.0395e-06	0.172237	3411	0.376903	0.210801	0.0738723	0.229268	2255	0.0528944	0.169069	0.754419	0.225362	21430	0.479852	0.0685153	2.56897e-12
rs11152210	18	57740612	G	A	A	0.228128	97991	0.367651	0.035759	8.80231e-25	0.233505	77491	0.378765	0.0387214	1.38887e-22	0.206607	13562	0.499717	0.112031	8.24231e-06	0.172237	3411	0.376903	0.210801	0.0738723	0.229268	2255	0.0528944	0.169069	0.754419	0.225805	21430	0.474893	0.0684875	4.20712e-12
rs36190479	18	57740906	C	A	A	0.228128	97991	0.367651	0.035759	8.80231e-25	0.233505	77491	0.378765	0.0387214	1.38887e-22	0.206607	13562	0.499717	0.112031	8.24231e-06	0.172237	3411	0.376903	0.210801	0.0738723	0.229268	2255	0.0528944	0.169069	0.754419	0.225805	21430	0.474893	0.0684875	4.20712e-12
rs71357686	18	57741114	T	G	G	0.228128	97991	0.367651	0.035759	8.80231e-25	0.233505	77491	0.378765	0.0387214	1.38887e-22	0.206607	13562	0.499717	0.112031	8.24231e-06	0.172237	3411	0.376903	0.210801	0.0738723	0.229268	2255	0.0528944	0.169069	0.754419	0.225805	21430	0.474893	0.0684875	4.20712e-12
rs72982930	18	57742493	A	G	G	0.228128	97991	0.367651	0.035759	8.80231e-25	0.233505	77491	0.378765	0.0387214	1.38887e-22	0.206607	13562	0.499717	0.112031	8.24231e-06	0.172237	3411	0.376903	0.210801	0.0738723	0.229268	2255	0.0528944	0.169069	0.754419	0.225805	21430	0.474893	0.0684875	4.20712e-12
rs7240566	18	57744189	A	G	G	0.228128	97991	0.367651	0.035759	8.80231e-25	0.233505	77491	0.378765	0.0387214	1.38887e-22	0.206607	13562	0.499717	0.112031	8.24231e-06	0.172237	3411	0.376903	0.210801	0.0738723	0.229268	2255	0.0528944	0.169069	0.754419	0.225805	21430	0.474893	0.0684875	4.20712e-12
rs11520442	18	57744576	T	C	C	0.228128	97991	0.367651	0.035759	8.80231e-25	0.233505	77491	0.378765	0.0387214	1.38887e-22	0.206607	13562	0.499717	0.112031	8.24231e-06	0.172237	3411	0.376903	0.210801	0.0738723	0.229268	2255	0.0528944	0.169069	0.754419	0.225805	21430	0.474893	0.0684875	4.20712e-12
rs55645784	18	57745302	C	T	T	0.228128	97991	0.367651	0.035759	8.80231e-25	0.233505	77491	0.378765	0.0387214	1.38887e-22	0.206607	13562	0.499717	0.112031	8.24231e-06	0.172237	3411	0.376903	0.210801	0.0738723	0.229268	2255	0.0528944	0.169069	0.754419	0.225805	21430	0.474893	0.0684875	4.20712e-12
rs17066562	18	57749028	A	G	G	0.228128	97991	0.367651	0.035759	8.80231e-25	0.233505	77491	0.378765	0.0387214	1.38887e-22	0.206607	13562	0.499717	0.112031	8.24231e-06	0.172237	3411	0.376903	0.210801	0.0738723	0.229268	2255	0.0528944	0.169069	0.754419	0.225805	21430	0.474893	0.0684875	4.20712e-12
rs35578933	18	57749186	T	C	C	0.228128	97991	0.367651	0.035759	8.80231e-25	0.233505	77491	0.378765	0.0387214	1.38887e-22	0.206607	13562	0.499717	0.112031	8.24231e-06	0.172237	3411	0.376903	0.210801	0.0738723	0.229268	2255	0.0528944	0.169069	0.754419	0.225805	21430	0.474893	0.0684875	4.20712e-12
rs8084085	18	57754018	T	C	C	0.228128	97991	0.367651	0.035759	8.80231e-25	0.233505	77491	0.378765	0.0387214	1.38887e-22	0.206607	13562	0.499717	0.112031	8.24231e-06	0.172237	3411	0.376903	0.210801	0.0738723	0.229268	2255	0.0528944	0.169069	0.754419	0.225805	21430	0.474893	0.0684875	4.20712e-12
rs571312	18	57839769	C	A	A	0.238986	97991	0.359408	0.0352435	2.08493e-24	0.234085	77491	0.378451	0.0387163	1.48593e-22	0.27625	13562	0.216901	0.101981	0.0334484	0.19012	3411	0.377603	0.204238	0.0645678	0.22816	2255	0.0729613	0.16988	0.66761	0.249207	21430	0.421019	0.066654	2.72843e-10
rs2168711	18	57848531	T	C	C	0.239333	97991	0.357689	0.0352307	3.31143e-24	0.234072	77491	0.377072	0.038718	2.11905e-22	0.278683	13562	0.204661	0.101716	0.0442313	0.19056	3411	0.366745	0.20427	0.0726804	0.228825	2255	0.0718851	0.16978	0.672042	0.24986	21430	0.417209	0.0665895	3.78987e-10
rs66922415	18	57848651	A	G	G	0.239333	97991	0.357689	0.0352307	3.31143e-24	0.234072	77491	0.377072	0.038718	2.11905e-22	0.278683	13562	0.204661	0.101716	0.0442313	0.19056	3411	0.366745	0.20427	0.0726804	0.228825	2255	0.0718851	0.16978	0.672042	0.24986	21430	0.417209	0.0665895	3.78987e-10
rs12967135	18	57849023	G	A	A	0.239333	97991	0.357689	0.0352307	3.31143e-24	0.234072	77491	0.377072	0.038718	2.11905e-22	0.278683	13562	0.204661	0.101716	0.0442313	0.19056	3411	0.366745	0.20427	0.0726804	0.228825	2255	0.0718851	0.16978	0.672042	0.24986	21430	0.417209	0.0665895	3.78987e-10
rs58084604	18	57849429	C	T	T	0.239333	97991	0.357689	0.0352307	3.31143e-24	0.234072	77491	0.377072	0.038718	2.11905e-22	0.278683	13562	0.204661	0.101716	0.0442313	0.19056	3411	0.366745	0.20427	0.0726804	0.228825	2255	0.0718851	0.16978	0.672042	0.24986	21430	0.417209	0.0665895	3.78987e-10
rs17175518	18	57850583	C	A	A	0.239333	97991	0.357689	0.0352307	3.31143e-24	0.234072	77491	0.377072	0.038718	2.11905e-22	0.278683	13562	0.204661	0.101716	0.0442313	0.19056	3411	0.366745	0.20427	0.0726804	0.228825	2255	0.0718851	0.16978	0.672042	0.24986	21430	0.417209	0.0665895	3.78987e-10
rs17782313	18	57851097	T	C	C	0.239333	97991	0.357689	0.0352307	3.31143e-24	0.234072	77491	0.377072	0.038718	2.11905e-22	0.278683	13562	0.204661	0.101716	0.0442313	0.19056	3411	0.366745	0.20427	0.0726804	0.228825	2255	0.0718851	0.16978	0.672042	0.24986	21430	0.417209	0.0665895	3.78987e-10
rs10871777	18	57851763	A	G	G	0.239333	97991	0.357689	0.0352307	3.31143e-24	0.234072	77491	0.377072	0.038718	2.11905e-22	0.278683	13562	0.204661	0.101716	0.0442313	0.19056	3411	0.366745	0.20427	0.0726804	0.228825	2255	0.0718851	0.16978	0.672042	0.24986	21430	0.417209	0.0665895	3.78987e-10
rs11152213	18	57852948	A	C	C	0.239333	97991	0.357689	0.0352307	3.31143e-24	0.234072	77491	0.377072	0.038718	2.11905e-22	0.278683	13562	0.204661	0.101716	0.0442313	0.19056	3411	0.366745	0.20427	0.0726804	0.228825	2255	0.0718851	0.16978	0.672042	0.24986	21430	0.417209	0.0665895	3.78987e-10
rs523288	18	57848369	A	T	T	0.239374	97991	0.357309	0.0352297	3.68685e-24	0.234092	77491	0.376794	0.038718	2.27358e-22	0.278683	13562	0.204661	0.101716	0.0442313	0.190707	3411	0.373323	0.204221	0.067632	0.228825	2255	0.0718851	0.16978	0.672042	0.249907	21430	0.418481	0.0665886	3.35095e-10
rs538656	18	57850422	G	T	T	0.239374	97991	0.357309	0.0352297	3.68685e-24	0.234092	77491	0.376794	0.038718	2.27358e-22	0.278683	13562	0.204661	0.101716	0.0442313	0.190707	3411	0.373323	0.204221	0.067632	0.228825	2255	0.0718851	0.16978	0.672042	0.249907	21430	0.418481	0.0665886	3.35095e-10
rs476828	18	57852587	T	C	C	0.239374	97991	0.357309	0.0352297	3.68685e-24	0.234092	77491	0.376794	0.038718	2.27358e-22	0.278683	13562	0.204661	0.101716	0.0442313	0.190707	3411	0.373323	0.204221	0.067632	0.228825	2255	0.0718851	0.16978	0.672042	0.249907	21430	0.418481	0.0665886	3.35095e-10
rs12955983	18	57872989	A	G	G	0.212963	97991	0.305332	0.0367535	9.89259e-17	0.231595	77491	0.379232	0.0388443	1.67449e-22	0.115986	13562	0.289547	0.141785	0.0411558	0.147611	3411	0.531962	0.224827	0.0180325	0.224169	2255	0.0695082	0.170329	0.683252	0.191787	21430	0.412209	0.0731719	1.78883e-08
rs11665563	18	57876034	C	T	T	0.212963	97991	0.305332	0.0367535	9.89259e-17	0.231595	77491	0.379232	0.0388443	1.67449e-22	0.115986	13562	0.289547	0.141785	0.0411558	0.147611	3411	0.531962	0.224827	0.0180325	0.224169	2255	0.0695082	0.170329	0.683252	0.191787	21430	0.412209	0.0731719	1.78883e-08
rs11663816	18	57876227	T	C	C	0.212963	97991	0.305332	0.0367535	9.89259e-17	0.231595	77491	0.379232	0.0388443	1.67449e-22	0.115986	13562	0.289547	0.141785	0.0411558	0.147611	3411	0.531962	0.224827	0.0180325	0.224169	2255	0.0695082	0.170329	0.683252	0.191787	21430	0.412209	0.0731719	1.78883e-08
rs11664883	18	57877800	T	A	A	0.212963	97991	0.305332	0.0367535	9.89259e-17	0.231595	77491	0.379232	0.0388443	1.67449e-22	0.115986	13562	0.289547	0.141785	0.0411558	0.147611	3411	0.531962	0.224827	0.0180325	0.224169	2255	0.0695082	0.170329	0.683252	0.191787	21430	0.412209	0.0731719	1.78883e-08
rs12957325	18	57884616	T	C	C	0.212963	97991	0.305332	0.0367535	9.89259e-17	0.231595	77491	0.379232	0.0388443	1.67449e-22	0.115986	13562	0.289547	0.141785	0.0411558	0.147611	3411	0.531962	0.224827	0.0180325	0.224169	2255	0.0695082	0.170329	0.683252	0.191787	21430	0.412209	0.0731719	1.78883e-08
rs67713315	18	57888746	A	G	G	0.212963	97991	0.305332	0.0367535	9.89259e-17	0.231595	77491	0.379232	0.0388443	1.67449e-22	0.115986	13562	0.289547	0.141785	0.0411558	0.147611	3411	0.531962	0.224827	0.0180325	0.224169	2255	0.0695082	0.170329	0.683252	0.191787	21430	0.412209	0.0731719	1.78883e-08
rs11661876	18	57889652	G	A	A	0.212963	97991	0.305332	0.0367535	9.89259e-17	0.231595	77491	0.379232	0.0388443	1.67449e-22	0.115986	13562	0.289547	0.141785	0.0411558	0.147611	3411	0.531962	0.224827	0.0180325	0.224169	2255	0.0695082	0.170329	0.683252	0.191787	21430	0.412209	0.0731719	1.78883e-08
rs67194783	18	57890743	C	T	T	0.212963	97991	0.305332	0.0367535	9.89259e-17	0.231595	77491	0.379232	0.0388443	1.67449e-22	0.115986	13562	0.289547	0.141785	0.0411558	0.147611	3411	0.531962	0.224827	0.0180325	0.224169	2255	0.0695082	0.170329	0.683252	0.191787	21430	0.412209	0.0731719	1.78883e-08
rs8083289	18	57893618	C	G	G	0.212963	97991	0.305332	0.0367535	9.89259e-17	0.231595	77491	0.379232	0.0388443	1.67449e-22	0.115986	13562	0.289547	0.141785	0.0411558	0.147611	3411	0.531962	0.224827	0.0180325	0.224169	2255	0.0695082	0.170329	0.683252	0.191787	21430	0.412209	0.0731719	1.78883e-08
rs12964203	18	57903604	T	C	C	0.212963	97991	0.305332	0.0367535	9.89259e-17	0.231595	77491	0.379232	0.0388443	1.67449e-22	0.115986	13562	0.289547	0.141785	0.0411558	0.147611	3411	0.531962	0.224827	0.0180325	0.224169	2255	0.0695082	0.170329	0.683252	0.191787	21430	0.412209	0.0731719	1.78883e-08
rs34893777	18	57905216	A	T	T	0.212963	97991	0.305332	0.0367535	9.89259e-17	0.231595	77491	0.379232	0.0388443	1.67449e-22	0.115986	13562	0.289547	0.141785	0.0411558	0.147611	3411	0.531962	0.224827	0.0180325	0.224169	2255	0.0695082	0.170329	0.683252	0.191787	21430	0.412209	0.0731719	1.78883e-08
rs2168708	18	57907311	G	T	T	0.212963	97991	0.305332	0.0367535	9.89259e-17	0.231595	77491	0.379232	0.0388443	1.67449e-22	0.115986	13562	0.289547	0.141785	0.0411558	0.147611	3411	0.531962	0.224827	0.0180325	0.224169	2255	0.0695082	0.170329	0.683252	0.191787	21430	0.412209	0.0731719	1.78883e-08
rs12966550	18	57911330	A	G	G	0.212963	97991	0.305332	0.0367535	9.89259e-17	0.231595	77491	0.379232	0.0388443	1.67449e-22	0.115986	13562	0.289547	0.141785	0.0411558	0.147611	3411	0.531962	0.224827	0.0180325	0.224169	2255	0.0695082	0.170329	0.683252	0.191787	21430	0.412209	0.0731719	1.78883e-08
rs2045438	18	57881362	C	T	T	0.213004	97991	0.304926	0.0367526	1.08368e-16	0.231614	77491	0.378953	0.0388444	1.79718e-22	0.115986	13562	0.289547	0.141785	0.0411558	0.147757	3411	0.539745	0.224739	0.0163746	0.224169	2255	0.0695082	0.170329	0.683252	0.191834	21430	0.413676	0.0731648	1.58729e-08
rs17175602	18	57882717	T	C	C	0.213004	97991	0.304926	0.0367526	1.08368e-16	0.231614	77491	0.378953	0.0388444	1.79718e-22	0.115986	13562	0.289547	0.141785	0.0411558	0.147757	3411	0.539745	0.224739	0.0163746	0.224169	2255	0.0695082	0.170329	0.683252	0.191834	21430	0.413676	0.0731648	1.58729e-08
rs2045439	18	57883801	C	T	T	0.213004	97991	0.304926	0.0367526	1.08368e-16	0.231614	77491	0.378953	0.0388444	1.79718e-22	0.115986	13562	0.289547	0.141785	0.0411558	0.147757	3411	0.539745	0.224739	0.0163746	0.224169	2255	0.0695082	0.170329	0.683252	0.191834	21430	0.413676	0.0731648	1.58729e-08
rs12970134	18	57884750	G	A	A	0.213004	97991	0.304926	0.0367526	1.08368e-16	0.231614	77491	0.378953	0.0388444	1.79718e-22	0.115986	13562	0.289547	0.141785	0.0411558	0.147757	3411	0.539745	0.224739	0.0163746	0.224169	2255	0.0695082	0.170329	0.683252	0.191834	21430	0.413676	0.0731648	1.58729e-08
rs11660069	18	57885413	A	G	G	0.213004	97991	0.304926	0.0367526	1.08368e-16	0.231614	77491	0.378953	0.0388444	1.79718e-22	0.115986	13562	0.289547	0.141785	0.0411558	0.147757	3411	0.539745	0.224739	0.0163746	0.224169	2255	0.0695082	0.170329	0.683252	0.191834	21430	0.413676	0.0731648	1.58729e-08
rs35476226	18	57885593	C	G	G	0.213004	97991	0.304926	0.0367526	1.08368e-16	0.231614	77491	0.378953	0.0388444	1.79718e-22	0.115986	13562	0.289547	0.141785	0.0411558	0.147757	3411	0.539745	0.224739	0.0163746	0.224169	2255	0.0695082	0.170329	0.683252	0.191834	21430	0.413676	0.0731648	1.58729e-08
rs11665439	18	57889651	A	G	G	0.213004	97991	0.304926	0.0367526	1.08368e-16	0.231614	77491	0.378953	0.0388444	1.79718e-22	0.115986	13562	0.289547	0.141785	0.0411558	0.147757	3411	0.539745	0.224739	0.0163746	0.224169	2255	0.0695082	0.170329	0.683252	0.191834	21430	0.413676	0.0731648	1.58729e-08
rs56804022	18	57892549	T	C	C	0.213004	97991	0.304926	0.0367526	1.08368e-16	0.231614	77491	0.378953	0.0388444	1.79718e-22	0.115986	13562	0.289547	0.141785	0.0411558	0.147757	3411	0.539745	0.224739	0.0163746	0.224169	2255	0.0695082	0.170329	0.683252	0.191834	21430	0.413676	0.0731648	1.58729e-08
rs17175643	18	57896742	C	T	T	0.213004	97991	0.304926	0.0367526	1.08368e-16	0.231614	77491	0.378953	0.0388444	1.79718e-22	0.115986	13562	0.289547	0.141785	0.0411558	0.147757	3411	0.539745	0.224739	0.0163746	0.224169	2255	0.0695082	0.170329	0.683252	0.191834	21430	0.413676	0.0731648	1.58729e-08
rs12956871	18	57897702	A	G	G	0.213004	97991	0.304926	0.0367526	1.08368e-16	0.231614	77491	0.378953	0.0388444	1.79718e-22	0.115986	13562	0.289547	0.141785	0.0411558	0.147757	3411	0.539745	0.224739	0.0163746	0.224169	2255	0.0695082	0.170329	0.683252	0.191834	21430	0.413676	0.0731648	1.58729e-08
rs12960928	18	57897803	T	C	C	0.213004	97991	0.304926	0.0367526	1.08368e-16	0.231614	77491	0.378953	0.0388444	1.79718e-22	0.115986	13562	0.289547	0.141785	0.0411558	0.147757	3411	0.539745	0.224739	0.0163746	0.224169	2255	0.0695082	0.170329	0.683252	0.191834	21430	0.413676	0.0731648	1.58729e-08
rs11665052	18	57908675	A	G	G	0.213004	97991	0.304926	0.0367526	1.08368e-16	0.231614	77491	0.378953	0.0388444	1.79718e-22	0.115986	13562	0.289547	0.141785	0.0411558	0.147757	3411	0.539745	0.224739	0.0163746	0.224169	2255	0.0695082	0.170329	0.683252	0.191834	21430	0.413676	0.0731648	1.58729e-08
rs17175713	18	57909799	T	C	C	0.21305	97991	0.304868	0.0367514	1.09565e-16	0.23162	77491	0.37879	0.0388442	1.87221e-22	0.115986	13562	0.289547	0.141785	0.0411558	0.148197	3411	0.540963	0.224567	0.016053	0.224834	2255	0.0684284	0.170225	0.687731	0.191857	21430	0.414493	0.0731624	1.48583e-08
rs34110521	18	57780326	A	G	G	0.215496	97990	0.302716	0.0365764	1.28685e-16	0.233262	77490	0.379251	0.0387357	1.27185e-22	0.118059	13561	0.297575	0.140825	0.0346115	0.165396	3410	0.422791	0.213061	0.0472961	0.229047	2255	0.0590369	0.169034	0.726927	0.194774	21430	0.389597	0.0726808	8.39076e-08
rs953442	18	57797485	T	C	C	0.215496	97990	0.302716	0.0365764	1.28685e-16	0.233262	77490	0.379251	0.0387357	1.27185e-22	0.118059	13561	0.297575	0.140825	0.0346115	0.165396	3410	0.422791	0.213061	0.0472961	0.229047	2255	0.0590369	0.169034	0.726927	0.194774	21430	0.389597	0.0726808	8.39076e-08
rs12967878	18	57826570	T	C	C	0.215496	97990	0.302716	0.0365764	1.28685e-16	0.233262	77490	0.379251	0.0387357	1.27185e-22	0.118059	13561	0.297575	0.140825	0.0346115	0.165396	3410	0.422791	0.213061	0.0472961	0.229047	2255	0.0590369	0.169034	0.726927	0.194774	21430	0.389597	0.0726808	8.39076e-08
rs8097210	18	57857135	T	G	G	0.216647	97991	0.301088	0.0365144	1.66131e-16	0.233982	77491	0.377868	0.0387227	1.75084e-22	0.115986	13562	0.289547	0.141785	0.0411558	0.181765	3411	0.356985	0.206135	0.0833994	0.22816	2255	0.0729613	0.16988	0.66761	0.1958	21430	0.399473	0.0725815	3.75982e-08
rs8089364	18	57858829	T	C	C	0.216647	97991	0.301088	0.0365144	1.66131e-16	0.233982	77491	0.377868	0.0387227	1.75084e-22	0.115986	13562	0.289547	0.141785	0.0411558	0.181765	3411	0.356985	0.206135	0.0833994	0.22816	2255	0.0729613	0.16988	0.66761	0.1958	21430	0.399473	0.0725815	3.75982e-08
rs12969709	18	57859563	C	A	A	0.216647	97991	0.301088	0.0365144	1.66131e-16	0.233982	77491	0.377868	0.0387227	1.75084e-22	0.115986	13562	0.289547	0.141785	0.0411558	0.181765	3411	0.356985	0.206135	0.0833994	0.22816	2255	0.0729613	0.16988	0.66761	0.1958	21430	0.399473	0.0725815	3.75982e-08
rs921971	18	57861663	T	C	C	0.216647	97991	0.301088	0.0365144	1.66131e-16	0.233982	77491	0.377868	0.0387227	1.75084e-22	0.115986	13562	0.289547	0.141785	0.0411558	0.181765	3411	0.356985	0.206135	0.0833994	0.22816	2255	0.0729613	0.16988	0.66761	0.1958	21430	0.399473	0.0725815	3.75982e-08
rs12958167	18	57863469	T	G	G	0.216647	97991	0.301088	0.0365144	1.66131e-16	0.233982	77491	0.377868	0.0387227	1.75084e-22	0.115986	13562	0.289547	0.141785	0.0411558	0.181765	3411	0.356985	0.206135	0.0833994	0.22816	2255	0.0729613	0.16988	0.66761	0.1958	21430	0.399473	0.0725815	3.75982e-08
rs12954782	18	57864092	C	G	G	0.216647	97991	0.301088	0.0365144	1.66131e-16	0.233982	77491	0.377868	0.0387227	1.75084e-22	0.115986	13562	0.289547	0.141785	0.0411558	0.181765	3411	0.356985	0.206135	0.0833994	0.22816	2255	0.0729613	0.16988	0.66761	0.1958	21430	0.399473	0.0725815	3.75982e-08
rs1942872	18	57868365	C	T	T	0.216647	97991	0.301088	0.0365144	1.66131e-16	0.233982	77491	0.377868	0.0387227	1.75084e-22	0.115986	13562	0.289547	0.141785	0.0411558	0.181765	3411	0.356985	0.206135	0.0833994	0.22816	2255	0.0729613	0.16988	0.66761	0.1958	21430	0.399473	0.0725815	3.75982e-08
rs34633411	18	57854694	C	T	T	0.216663	97991	0.300921	0.0365138	1.72437e-16	0.233982	77491	0.377868	0.0387227	1.75084e-22	0.116096	13562	0.287352	0.141745	0.042656	0.181765	3411	0.356985	0.206135	0.0833994	0.22816	2255	0.0729613	0.16988	0.66761	0.195847	21430	0.398376	0.0725775	4.08858e-08
rs663129	18	57838401	G	A	A	0.217107	97991	0.300172	0.0364843	1.93599e-16	0.23404	77491	0.378343	0.0387193	1.5388e-22	0.118677	13562	0.274399	0.140449	0.0507537	0.182644	3411	0.33997	0.206048	0.0990445	0.22816	2255	0.0729613	0.16988	0.66761	0.197014	21430	0.399124	0.0724082	3.58594e-08
rs66723169	18	57808978	C	A	A	0.215216	97990	0.301033	0.036595	1.958e-16	0.233262	77490	0.379251	0.0387357	1.27185e-22	0.116031	13561	0.286345	0.141777	0.0434355	0.165249	3410	0.429322	0.213085	0.0440056	0.229047	2255	0.0590369	0.169034	0.726927	0.194097	21430	0.397512	0.0727559	4.71677e-08
rs113790619	18	58045606	C	G	G	0.0176955	97991	-0.619548	0.113327	4.5906e-08	0.018486	77491	-0.555259	0.121044	4.49816e-06	0.0148208	13562	-0.452351	0.377967	0.231406	0.00630314	3411	-1.97742	1.00082	0.0482584	0.0192905	2255	-1.0462	0.511468	0.0409249	0.0166589	21430	-0.31269	0.223007	0.160885
rs76061089	18	58047158	A	G	G	0.0176955	97991	-0.619548	0.113327	4.5906e-08	0.018486	77491	-0.555259	0.121044	4.49816e-06	0.0148208	13562	-0.452351	0.377967	0.231406	0.00630314	3411	-1.97742	1.00082	0.0482584	0.0192905	2255	-1.0462	0.511468	0.0409249	0.0166589	21430	-0.31269	0.223007	0.160885
rs2229616	18	58039276	C	T	T	0.0176394	97991	-0.616423	0.11389	6.23141e-08	0.018415	77491	-0.549506	0.121729	6.36556e-06	0.0148208	13562	-0.452351	0.377967	0.231406	0.00630314	3411	-1.97742	1.00082	0.0482584	0.0195122	2255	-1.07725	0.508812	0.0343535	0.0166122	21430	-0.304913	0.223923	0.173312
rs34974495	18	58040789	G	A	A	0.0176343	97991	-0.614965	0.113905	6.72018e-08	0.018415	77491	-0.549506	0.121729	6.36556e-06	0.0148208	13562	-0.452351	0.377967	0.231406	0.00630314	3411	-1.97742	1.00082	0.0482584	0.0192905	2255	-1.0462	0.511468	0.0409249	0.0166122	21430	-0.304913	0.223923	0.173312
rs76047025	18	58041715	G	A	A	0.0176343	97991	-0.614965	0.113905	6.72018e-08	0.018415	77491	-0.549506	0.121729	6.36556e-06	0.0148208	13562	-0.452351	0.377967	0.231406	0.00630314	3411	-1.97742	1.00082	0.0482584	0.0192905	2255	-1.0462	0.511468	0.0409249	0.0166122	21430	-0.304913	0.223923	0.173312
rs76797186	18	58043476	A	G	G	0.0176343	97991	-0.614965	0.113905	6.72018e-08	0.018415	77491	-0.549506	0.121729	6.36556e-06	0.0148208	13562	-0.452351	0.377967	0.231406	0.00630314	3411	-1.97742	1.00082	0.0482584	0.0192905	2255	-1.0462	0.511468	0.0409249	0.0166122	21430	-0.304913	0.223923	0.173312
rs79688165	18	58050968	C	T	T	0.0176343	97991	-0.614965	0.113905	6.72018e-08	0.018415	77491	-0.549506	0.121729	6.36556e-06	0.0148208	13562	-0.452351	0.377967	0.231406	0.00630314	3411	-1.97742	1.00082	0.0482584	0.0192905	2255	-1.0462	0.511468	0.0409249	0.0166122	21430	-0.304913	0.223923	0.173312
rs112970922	18	58053401	G	A	A	0.0176343	97991	-0.614965	0.113905	6.72018e-08	0.018415	77491	-0.549506	0.121729	6.36556e-06	0.0148208	13562	-0.452351	0.377967	0.231406	0.00630314	3411	-1.97742	1.00082	0.0482584	0.0192905	2255	-1.0462	0.511468	0.0409249	0.0166122	21430	-0.304913	0.223923	0.173312
rs78274649	18	58053794	G	A	A	0.0176343	97991	-0.614965	0.113905	6.72018e-08	0.018415	77491	-0.549506	0.121729	6.36556e-06	0.0148208	13562	-0.452351	0.377967	0.231406	0.00630314	3411	-1.97742	1.00082	0.0482584	0.0192905	2255	-1.0462	0.511468	0.0409249	0.0166122	21430	-0.304913	0.223923	0.173312
rs111846343	18	58055555	G	A	A	0.0176343	97991	-0.614965	0.113905	6.72018e-08	0.018415	77491	-0.549506	0.121729	6.36556e-06	0.0148208	13562	-0.452351	0.377967	0.231406	0.00630314	3411	-1.97742	1.00082	0.0482584	0.0192905	2255	-1.0462	0.511468	0.0409249	0.0166122	21430	-0.304913	0.223923	0.173312
rs78836449	18	58055647	T	C	C	0.0176343	97991	-0.614965	0.113905	6.72018e-08	0.018415	77491	-0.549506	0.121729	6.36556e-06	0.0148208	13562	-0.452351	0.377967	0.231406	0.00630314	3411	-1.97742	1.00082	0.0482584	0.0192905	2255	-1.0462	0.511468	0.0409249	0.0166122	21430	-0.304913	0.223923	0.173312
rs112246396	18	58057778	G	T	T	0.0176343	97991	-0.614965	0.113905	6.72018e-08	0.018415	77491	-0.549506	0.121729	6.36556e-06	0.0148208	13562	-0.452351	0.377967	0.231406	0.00630314	3411	-1.97742	1.00082	0.0482584	0.0192905	2255	-1.0462	0.511468	0.0409249	0.0166122	21430	-0.304913	0.223923	0.173312
rs113637466	18	58063181	G	A	A	0.0176343	97991	-0.614965	0.113905	6.72018e-08	0.018415	77491	-0.549506	0.121729	6.36556e-06	0.0148208	13562	-0.452351	0.377967	0.231406	0.00630314	3411	-1.97742	1.00082	0.0482584	0.0192905	2255	-1.0462	0.511468	0.0409249	0.0166122	21430	-0.304913	0.223923	0.173312
rs78394996	18	58064823	T	C	C	0.0176343	97991	-0.614965	0.113905	6.72018e-08	0.018415	77491	-0.549506	0.121729	6.36556e-06	0.0148208	13562	-0.452351	0.377967	0.231406	0.00630314	3411	-1.97742	1.00082	0.0482584	0.0192905	2255	-1.0462	0.511468	0.0409249	0.0166122	21430	-0.304913	0.223923	0.173312
rs151282506	18	58065764	C	T	T	0.0176343	97991	-0.614965	0.113905	6.72018e-08	0.018415	77491	-0.549506	0.121729	6.36556e-06	0.0148208	13562	-0.452351	0.377967	0.231406	0.00630314	3411	-1.97742	1.00082	0.0482584	0.0192905	2255	-1.0462	0.511468	0.0409249	0.0166122	21430	-0.304913	0.223923	0.173312
rs150080682	18	58069919	A	T	T	0.0176343	97991	-0.614965	0.113905	6.72018e-08	0.018415	77491	-0.549506	0.121729	6.36556e-06	0.0148208	13562	-0.452351	0.377967	0.231406	0.00630314	3411	-1.97742	1.00082	0.0482584	0.0192905	2255	-1.0462	0.511468	0.0409249	0.0166122	21430	-0.304913	0.223923	0.173312
rs111752134	18	58074345	C	T	T	0.0176343	97991	-0.614965	0.113905	6.72018e-08	0.018415	77491	-0.549506	0.121729	6.36556e-06	0.0148208	13562	-0.452351	0.377967	0.231406	0.00630314	3411	-1.97742	1.00082	0.0482584	0.0192905	2255	-1.0462	0.511468	0.0409249	0.0166122	21430	-0.304913	0.223923	0.173312
rs75105053	18	58024670	C	G	G	0.0175781	97991	-0.607453	0.114073	1.01115e-07	0.0183441	77491	-0.539369	0.121946	9.74633e-06	0.0148208	13562	-0.452351	0.377967	0.231406	0.00630314	3411	-1.97742	1.00082	0.0482584	0.0195122	2255	-1.07725	0.508812	0.0343535	0.0165656	21430	-0.29533	0.224215	0.187794
rs78769612	18	58028972	G	T	T	0.0175781	97991	-0.607453	0.114073	1.01115e-07	0.0183441	77491	-0.539369	0.121946	9.74633e-06	0.0148208	13562	-0.452351	0.377967	0.231406	0.00630314	3411	-1.97742	1.00082	0.0482584	0.0195122	2255	-1.07725	0.508812	0.0343535	0.0165656	21430	-0.29533	0.224215	0.187794
rs78103596	18	58032608	C	T	T	0.0175781	97991	-0.607453	0.114073	1.01115e-07	0.0183441	77491	-0.539369	0.121946	9.74633e-06	0.0148208	13562	-0.452351	0.377967	0.231406	0.00630314	3411	-1.97742	1.00082	0.0482584	0.0195122	2255	-1.07725	0.508812	0.0343535	0.0165656	21430	-0.29533	0.224215	0.187794
rs79566431	18	58033834	T	A	A	0.0175781	97991	-0.607453	0.114073	1.01115e-07	0.0183441	77491	-0.539369	0.121946	9.74633e-06	0.0148208	13562	-0.452351	0.377967	0.231406	0.00630314	3411	-1.97742	1.00082	0.0482584	0.0195122	2255	-1.07725	0.508812	0.0343535	0.0165656	21430	-0.29533	0.224215	0.187794
rs79851087	18	58034883	A	G	G	0.0175781	97991	-0.607453	0.114073	1.01115e-07	0.0183441	77491	-0.539369	0.121946	9.74633e-06	0.0148208	13562	-0.452351	0.377967	0.231406	0.00630314	3411	-1.97742	1.00082	0.0482584	0.0195122	2255	-1.07725	0.508812	0.0343535	0.0165656	21430	-0.29533	0.224215	0.187794
rs74500241	18	58035069	G	A	A	0.0175781	97991	-0.607453	0.114073	1.01115e-07	0.0183441	77491	-0.539369	0.121946	9.74633e-06	0.0148208	13562	-0.452351	0.377967	0.231406	0.00630314	3411	-1.97742	1.00082	0.0482584	0.0195122	2255	-1.07725	0.508812	0.0343535	0.0165656	21430	-0.29533	0.224215	0.187794
rs76227980	18	58036384	C	T	T	0.0175781	97991	-0.607453	0.114073	1.01115e-07	0.0183441	77491	-0.539369	0.121946	9.74633e-06	0.0148208	13562	-0.452351	0.377967	0.231406	0.00630314	3411	-1.97742	1.00082	0.0482584	0.0195122	2255	-1.07725	0.508812	0.0343535	0.0165656	21430	-0.29533	0.224215	0.187794
rs35748167	18	58037433	G	C	C	0.0175781	97991	-0.607453	0.114073	1.01115e-07	0.0183441	77491	-0.539369	0.121946	9.74633e-06	0.0148208	13562	-0.452351	0.377967	0.231406	0.00630314	3411	-1.97742	1.00082	0.0482584	0.0195122	2255	-1.07725	0.508812	0.0343535	0.0165656	21430	-0.29533	0.224215	0.187794
rs111749843	18	58074428	A	G	G	0.017573	97991	-0.605987	0.114089	1.0894e-07	0.0183441	77491	-0.539369	0.121946	9.74633e-06	0.0148208	13562	-0.452351	0.377967	0.231406	0.00630314	3411	-1.97742	1.00082	0.0482584	0.0192905	2255	-1.0462	0.511468	0.0409249	0.0165656	21430	-0.29533	0.224215	0.187794
rs75241338	18	58074773	G	A	A	0.017573	97991	-0.605987	0.114089	1.0894e-07	0.0183441	77491	-0.539369	0.121946	9.74633e-06	0.0148208	13562	-0.452351	0.377967	0.231406	0.00630314	3411	-1.97742	1.00082	0.0482584	0.0192905	2255	-1.0462	0.511468	0.0409249	0.0165656	21430	-0.29533	0.224215	0.187794
rs76732053	18	58076032	T	A	A	0.017573	97991	-0.605987	0.114089	1.0894e-07	0.0183441	77491	-0.539369	0.121946	9.74633e-06	0.0148208	13562	-0.452351	0.377967	0.231406	0.00630314	3411	-1.97742	1.00082	0.0482584	0.0192905	2255	-1.0462	0.511468	0.0409249	0.0165656	21430	-0.29533	0.224215	0.187794
rs111987363	18	58076607	A	G	G	0.017573	97991	-0.605987	0.114089	1.0894e-07	0.0183441	77491	-0.539369	0.121946	9.74633e-06	0.0148208	13562	-0.452351	0.377967	0.231406	0.00630314	3411	-1.97742	1.00082	0.0482584	0.0192905	2255	-1.0462	0.511468	0.0409249	0.0165656	21430	-0.29533	0.224215	0.187794
rs111696393	18	58076919	G	A	A	0.017573	97991	-0.605987	0.114089	1.0894e-07	0.0183441	77491	-0.539369	0.121946	9.74633e-06	0.0148208	13562	-0.452351	0.377967	0.231406	0.00630314	3411	-1.97742	1.00082	0.0482584	0.0192905	2255	-1.0462	0.511468	0.0409249	0.0165656	21430	-0.29533	0.224215	0.187794
rs77226405	18	58077260	C	A	A	0.017573	97991	-0.605987	0.114089	1.0894e-07	0.0183441	77491	-0.539369	0.121946	9.74633e-06	0.0148208	13562	-0.452351	0.377967	0.231406	0.00630314	3411	-1.97742	1.00082	0.0482584	0.0192905	2255	-1.0462	0.511468	0.0409249	0.0165656	21430	-0.29533	0.224215	0.187794
rs77762545	18	58077407	T	A	A	0.017573	97991	-0.605987	0.114089	1.0894e-07	0.0183441	77491	-0.539369	0.121946	9.74633e-06	0.0148208	13562	-0.452351	0.377967	0.231406	0.00630314	3411	-1.97742	1.00082	0.0482584	0.0192905	2255	-1.0462	0.511468	0.0409249	0.0165656	21430	-0.29533	0.224215	0.187794
rs77220503	18	58082579	G	A	A	0.017573	97991	-0.605987	0.114089	1.0894e-07	0.0183441	77491	-0.539369	0.121946	9.74633e-06	0.0148208	13562	-0.452351	0.377967	0.231406	0.00630314	3411	-1.97742	1.00082	0.0482584	0.0192905	2255	-1.0462	0.511468	0.0409249	0.0165656	21430	-0.29533	0.224215	0.187794
rs111496282	18	58082796	C	T	T	0.017573	97991	-0.605987	0.114089	1.0894e-07	0.0183441	77491	-0.539369	0.121946	9.74633e-06	0.0148208	13562	-0.452351	0.377967	0.231406	0.00630314	3411	-1.97742	1.00082	0.0482584	0.0192905	2255	-1.0462	0.511468	0.0409249	0.0165656	21430	-0.29533	0.224215	0.187794
rs139838721	18	58082830	A	G	G	0.017573	97991	-0.605987	0.114089	1.0894e-07	0.0183441	77491	-0.539369	0.121946	9.74633e-06	0.0148208	13562	-0.452351	0.377967	0.231406	0.00630314	3411	-1.97742	1.00082	0.0482584	0.0192905	2255	-1.0462	0.511468	0.0409249	0.0165656	21430	-0.29533	0.224215	0.187794
rs77901086	18	58083923	A	C	C	0.017573	97991	-0.605987	0.114089	1.0894e-07	0.0183441	77491	-0.539369	0.121946	9.74633e-06	0.0148208	13562	-0.452351	0.377967	0.231406	0.00630314	3411	-1.97742	1.00082	0.0482584	0.0192905	2255	-1.0462	0.511468	0.0409249	0.0165656	21430	-0.29533	0.224215	0.187794
rs78388615	18	58084812	T	C	C	0.017573	97991	-0.605987	0.114089	1.0894e-07	0.0183441	77491	-0.539369	0.121946	9.74633e-06	0.0148208	13562	-0.452351	0.377967	0.231406	0.00630314	3411	-1.97742	1.00082	0.0482584	0.0192905	2255	-1.0462	0.511468	0.0409249	0.0165656	21430	-0.29533	0.224215	0.187794
rs77063476	18	58085333	T	C	C	0.017573	97991	-0.605987	0.114089	1.0894e-07	0.0183441	77491	-0.539369	0.121946	9.74633e-06	0.0148208	13562	-0.452351	0.377967	0.231406	0.00630314	3411	-1.97742	1.00082	0.0482584	0.0192905	2255	-1.0462	0.511468	0.0409249	0.0165656	21430	-0.29533	0.224215	0.187794
rs139806266	18	58087882	C	T	T	0.017573	97991	-0.605987	0.114089	1.0894e-07	0.0183441	77491	-0.539369	0.121946	9.74633e-06	0.0148208	13562	-0.452351	0.377967	0.231406	0.00630314	3411	-1.97742	1.00082	0.0482584	0.0192905	2255	-1.0462	0.511468	0.0409249	0.0165656	21430	-0.29533	0.224215	0.187794
Abbreviations: BP=GRch37/hg19, A1=effect allele (The direction of all effects are for the A1), Beta =effect size with standard error (SE), P=p value, OBS_CT=number of individuals, EA=European-American, AA=African-American, All results adjusted for age, sex, site of genotyping and 10 Principal Components

## Sheet: Table S8
Table S8a: Functional mapping and eQTL annotation of significant common variants plus markers in proxy (r2 >0.8) using FUMA, (markers with highest GWAS effects are in bold )(27)
SNP	uniqID	db	tissue	p	FDR	RiskIncAllele	Gene	Direction of effect	CADD	RDB
rs11664167	18:57776391:A:T	PsychENCODE	PsychENCODE_eQTLs	1.15e-10	2.74e-08	A	MC4R	-	2.626	7
rs7232835	18:57769718:C:T	PsychENCODE	PsychENCODE_eQTLs	1.82e-10	4.25e-08	T	MC4R	-	0.017	5
rs9963708	18:57777987:A:C	PsychENCODE	PsychENCODE_eQTLs	2.83e-10	6.45e-08	C	MC4R	-	5.567	7
rs9964646	18:57735732:A:G	PsychENCODE	PsychENCODE_eQTLs	3.21e-10	7.26e-08	G	MC4R	-	2.389	6
rs7240152	18:57735518:A:C	PsychENCODE	PsychENCODE_eQTLs	3.21e-10	7.27e-08	C	MC4R	-	3.139	6
rs7234273	18:57733991:G:T	PsychENCODE	PsychENCODE_eQTLs	3.27e-10	7.4e-08	G	MC4R	-	3.466	2c
rs7238450	18:57800606:A:G	PsychENCODE	PsychENCODE_eQTLs	3.43e-10	7.73e-08	G	MC4R	-	6.633	6
rs1942879	18:57788990:G:T	PsychENCODE	PsychENCODE_eQTLs	4.56e-10	1.01e-07	G	MC4R	-	1.771	7
rs8087080	18:57791081:G:T	PsychENCODE	PsychENCODE_eQTLs	4.69e-10	1.04e-07	T	MC4R	-	1.063	6
rs7233720	18:57734167:C:T	PsychENCODE	PsychENCODE_eQTLs	5.57e-10	1.22e-07	T	MC4R	-	2.936	3a
rs1942859	18:57799449:A:T	PsychENCODE	PsychENCODE_eQTLs	6.59e-10	1.43e-07	A	MC4R	-	2.438	7
rs523288	18:57848369:A:T	PsychENCODE	PsychENCODE_eQTLs	7.67e-10	1.66e-07	T	MC4R	-	1.56	6
rs9961032	18:57788448:C:T	PsychENCODE	PsychENCODE_eQTLs	8.79e-10	1.88e-07	C	MC4R	-	2.226	7
rs35386941	18:57758855:A:G	PsychENCODE	PsychENCODE_eQTLs	8.95e-10	1.92e-07	A	MC4R	-	2.18	6
rs756190	18:57790052:A:T	PsychENCODE	PsychENCODE_eQTLs	9.05e-10	1.94e-07	T	MC4R	-	2.973	5
rs9954728	18:57801557:C:G	PsychENCODE	PsychENCODE_eQTLs	9.18e-10	1.96e-07	G	MC4R	-	1.155	6
rs34110521	18:57780326:A:G	PsychENCODE	PsychENCODE_eQTLs	9.47e-10	2.02e-07	G	MC4R	-	9.788	6
rs9951795	18:57777991:C:G	PsychENCODE	PsychENCODE_eQTLs	9.64e-10	2.06e-07	G	MC4R	-	0.466	7
rs6567156	18:57755322:A:T	PsychENCODE	PsychENCODE_eQTLs	1.08e-09	2.3e-07	T	MC4R	-	1.735	5
rs7227739	18:57901950:G:T	PsychENCODE	PsychENCODE_eQTLs	1.15e-09	2.42e-07	G	MC4R	-	3.655	5
rs953442	18:57797485:C:T	PsychENCODE	PsychENCODE_eQTLs	1.2e-09	2.52e-07	C	MC4R	-	0.434	7
rs607104	18:57891593:C:G	PsychENCODE	PsychENCODE_eQTLs	1.29e-09	2.71e-07	G	MC4R	-	0.15	7
rs9945307	18:57759983:A:G	PsychENCODE	PsychENCODE_eQTLs	1.31e-09	2.74e-07	G	MC4R	-	1.894	7
rs4940925	18:57732345:C:T	PsychENCODE	PsychENCODE_eQTLs	1.46e-09	3.04e-07	C	MC4R	-	1.969	7
rs12956755	18:57759059:G:T	PsychENCODE	PsychENCODE_eQTLs	1.52e-09	3.16e-07	T	MC4R	-	2.907	5
rs12970713	18:57759242:A:C	PsychENCODE	PsychENCODE_eQTLs	1.54e-09	3.19e-07	A	MC4R	-	2.129	6
rs66723169	18:57808978:A:C	PsychENCODE	PsychENCODE_eQTLs	1.56e-09	3.24e-07	A	MC4R	-	0.649	7
rs8092668	18:57783111:A:G	PsychENCODE	PsychENCODE_eQTLs	1.6e-09	3.32e-07	G	MC4R	-	12.7	7
rs66513369	18:57759742:C:G	PsychENCODE	PsychENCODE_eQTLs	1.62e-09	3.35e-07	G	MC4R	-	0.923	7
rs35981845	18:57758860:A:G	PsychENCODE	PsychENCODE_eQTLs	1.63e-09	3.38e-07	G	MC4R	-	3.522	6
rs1673482	18:57890212:G:T	PsychENCODE	PsychENCODE_eQTLs	1.76e-09	3.63e-07	G	MC4R	-	3.774	6
rs72982961	18:57759769:C:T	PsychENCODE	PsychENCODE_eQTLs	1.78e-09	3.66e-07	C	MC4R	-	3.401	7
rs12967135	18:57849023:A:G	PsychENCODE	PsychENCODE_eQTLs	1.88e-09	3.85e-07	A	MC4R	-	9.476	6
rs66922415	18:57848651:A:G	PsychENCODE	PsychENCODE_eQTLs	1.88e-09	3.85e-07	G	MC4R	-	2.915	7
rs4940926	18:57732418:C:T	PsychENCODE	PsychENCODE_eQTLs	1.95e-09	4e-07	T	MC4R	-	0.301	6
rs621449	18:57890756:G:T	PsychENCODE	PsychENCODE_eQTLs	2.01e-09	4.11e-07	T	MC4R	-	0.054	6
rs12456624	18:57903086:G:T	PsychENCODE	PsychENCODE_eQTLs	2.04e-09	4.16e-07	T	MC4R	-	1.758	7
rs538656	18:57850422:G:T	PsychENCODE	PsychENCODE_eQTLs	2.09e-09	4.26e-07	T	MC4R	-	3.849	NA
rs534234	18:57904207:A:G	PsychENCODE	PsychENCODE_eQTLs	2.11e-09	4.3e-07	A	MC4R	-	1.514	7
rs7231987	18:57739840:G:T	PsychENCODE	PsychENCODE_eQTLs	2.25e-09	4.58e-07	T	MC4R	-	0.087	6
rs12967878	18:57826570:C:T	PsychENCODE	PsychENCODE_eQTLs	2.7e-09	5.42e-07	C	MC4R	-	2.397	6
rs62096058	18:57897086:A:G	PsychENCODE	PsychENCODE_eQTLs	2.94e-09	5.88e-07	A	MC4R	-	3.845	6
rs499759	18:57893330:A:G	PsychENCODE	PsychENCODE_eQTLs	3.24e-09	6.45e-07	A	MC4R	-	5.563	7
rs11664369	18:57739072:C:T	PsychENCODE	PsychENCODE_eQTLs	3.59e-09	7.1e-07	T	MC4R	-	0.426	7
rs58084604	18:57849429:C:T	PsychENCODE	PsychENCODE_eQTLs	3.78e-09	7.44e-07	T	MC4R	-	6.707	5
rs35918659	18:57761524:C:T	PsychENCODE	PsychENCODE_eQTLs	3.94e-09	7.75e-07	T	MC4R	-	3.071	7
rs663640	18:57846077:C:T	PsychENCODE	PsychENCODE_eQTLs	4.2e-09	8.24e-07	T	MC4R	-	4.344	NA
rs7240682	18:57824038:C:G	PsychENCODE	PsychENCODE_eQTLs	4.61e-09	8.99e-07	G	MC4R	-	6.492	7
rs17175518	18:57850583:A:C	PsychENCODE	PsychENCODE_eQTLs	4.67e-09	9.09e-07	A	MC4R	-	2.418	5
rs34893777	18:57905216:A:T	PsychENCODE	PsychENCODE_eQTLs	5.97e-09	1.15e-06	T	MC4R	-	0.326	6
rs12955983	18:57872989:A:G	PsychENCODE	PsychENCODE_eQTLs	6.26e-09	1.2e-06	G	MC4R	-	8.261	6
rs688671	18:57867526:A:G	PsychENCODE	PsychENCODE_eQTLs	6.3e-09	1.21e-06	G	MC4R	-	1.83	7
rs473381	18:57895613:G:T	PsychENCODE	PsychENCODE_eQTLs	6.42e-09	1.23e-06	T	MC4R	-	0.488	6
rs7231154	18:57738097:A:G	PsychENCODE	PsychENCODE_eQTLs	6.46e-09	1.23e-06	A	MC4R	-	0.056	2b
rs2168708	18:57907311:G:T	PsychENCODE	PsychENCODE_eQTLs	6.56e-09	1.25e-06	T	MC4R	-	1.144	7
rs500623	18:57886838:C:T	PsychENCODE	PsychENCODE_eQTLs	6.59e-09	1.26e-06	T	MC4R	-	2.763	7
rs11664883	18:57877800:A:T	PsychENCODE	PsychENCODE_eQTLs	6.6e-09	1.26e-06	A	MC4R	-	8.01	6
rs7237076	18:57752803:A:C	PsychENCODE	PsychENCODE_eQTLs	6.88e-09	1.31e-06	C	MC4R	-	4.602	7
rs12957325	18:57884616:C:T	PsychENCODE	PsychENCODE_eQTLs	7.46e-09	1.41e-06	C	MC4R	-	1.591	7
rs12958167	18:57863469:G:T	PsychENCODE	PsychENCODE_eQTLs	7.86e-09	1.48e-06	G	MC4R	-	0.202	6
rs11664212	18:57739179:G:T	PsychENCODE	PsychENCODE_eQTLs	7.93e-09	1.5e-06	G	MC4R	-	3.424	7
rs8083289	18:57893618:C:G	PsychENCODE	PsychENCODE_eQTLs	8.07e-09	1.52e-06	G	MC4R	-	1.502	7
rs67194783	18:57890743:C:T	PsychENCODE	PsychENCODE_eQTLs	8.11e-09	1.53e-06	T	MC4R	-	0.746	7
rs8097210	18:57857135:G:T	PsychENCODE	PsychENCODE_eQTLs	8.74e-09	1.64e-06	G	MC4R	-	2.456	5
rs67713315	18:57888746:A:G	PsychENCODE	PsychENCODE_eQTLs	8.88e-09	1.66e-06	G	MC4R	-	8.432	7
rs492443	18:57858802:A:G	PsychENCODE	PsychENCODE_eQTLs	8.91e-09	1.67e-06	G	MC4R	-	1.821	7
rs8089364	18:57858829:C:T	PsychENCODE	PsychENCODE_eQTLs	9.1e-09	1.7e-06	C	MC4R	-	0.105	6
rs1942872	18:57868365:C:T	PsychENCODE	PsychENCODE_eQTLs	9.25e-09	1.73e-06	T	MC4R	-	0.338	6
rs8084515	18:57872449:A:T	PsychENCODE	PsychENCODE_eQTLs	9.83e-09	1.83e-06	T	MC4R	-	11.42	7
rs12966550	18:57911330:A:G	PsychENCODE	PsychENCODE_eQTLs	9.85e-09	1.83e-06	G	MC4R	-	0.367	7
rs12969709	18:57859563:A:C	PsychENCODE	PsychENCODE_eQTLs	1.01e-08	1.89e-06	A	MC4R	-	6.682	6
rs2045438	18:57881362:C:T	PsychENCODE	PsychENCODE_eQTLs	1.11e-08	2.05e-06	T	MC4R	-	2.792	6
rs11665439	18:57889651:A:G	PsychENCODE	PsychENCODE_eQTLs	1.12e-08	2.06e-06	G	MC4R	-	9.065	7
rs17175602	18:57882717:C:T	PsychENCODE	PsychENCODE_eQTLs	1.14e-08	2.1e-06	C	MC4R	-	5.081	6
rs9959028	18:57730948:G:T	PsychENCODE	PsychENCODE_eQTLs	1.16e-08	2.13e-06	G	MC4R	-	0.195	6
rs11660069	18:57885413:A:G	PsychENCODE	PsychENCODE_eQTLs	1.17e-08	2.15e-06	G	MC4R	-	7.37	5
rs35476226	18:57885593:C:G	PsychENCODE	PsychENCODE_eQTLs	1.17e-08	2.15e-06	G	MC4R	-	0.612	6
rs2045439	18:57883801:C:T	PsychENCODE	PsychENCODE_eQTLs	1.17e-08	2.16e-06	T	MC4R	-	6.387	6
rs56804022	18:57892549:C:T	PsychENCODE	PsychENCODE_eQTLs	1.22e-08	2.23e-06	C	MC4R	-	1.957	7
rs12956871	18:57897702:A:G	PsychENCODE	PsychENCODE_eQTLs	1.26e-08	2.3e-06	G	MC4R	-	0.791	6
rs12960928	18:57897803:C:T	PsychENCODE	PsychENCODE_eQTLs	1.26e-08	2.31e-06	C	MC4R	-	1.761	6
rs12954782	18:57864092:C:G	PsychENCODE	PsychENCODE_eQTLs	1.29e-08	2.36e-06	G	MC4R	-	13.67	5
rs17175713	18:57909799:C:T	PsychENCODE	PsychENCODE_eQTLs	1.31e-08	2.39e-06	C	MC4R	-	0.233	7
rs11665052	18:57908675:A:G	PsychENCODE	PsychENCODE_eQTLs	1.36e-08	2.48e-06	G	MC4R	-	2.367	7
rs11664327	18:57739623:C:T	PsychENCODE	PsychENCODE_eQTLs	1.48e-08	2.68e-06	C	MC4R	-	0.543	7
rs72982988	18:57802714:A:G	PsychENCODE	PsychENCODE_eQTLs	1.61e-08	2.91e-06	A	MC4R	-	3.656	7
rs590215	18:57904088:C:T	PsychENCODE	PsychENCODE_eQTLs	1.79e-08	3.21e-06	T	MC4R	-	7.838	6
rs72982934	18:57747215:G:T	PsychENCODE	PsychENCODE_eQTLs	2.55e-08	4.46e-06	T	MC4R	-	0.885	6
rs35578933	18:57749186:C:T	PsychENCODE	PsychENCODE_eQTLs	2.64e-08	4.61e-06	C	MC4R	-	0.19	6
rs55645784	18:57745302:C:T	PsychENCODE	PsychENCODE_eQTLs	2.79e-08	4.85e-06	T	MC4R	-	9.869	7
rs11520442	18:57744576:C:T	PsychENCODE	PsychENCODE_eQTLs	2.87e-08	4.97e-06	C	MC4R	-	9.123	6
rs7240566	18:57744189:A:G	PsychENCODE	PsychENCODE_eQTLs	2.95e-08	5.12e-06	G	MC4R	-	2.071	6
rs8086627	18:57743096:A:C	PsychENCODE	PsychENCODE_eQTLs	2.95e-08	5.12e-06	A	MC4R	-	1.695	7
rs72982930	18:57742493:A:G	PsychENCODE	PsychENCODE_eQTLs	3.14e-08	5.42e-06	G	MC4R	-	2.05	7
rs8084085	18:57754018:C:T	PsychENCODE	PsychENCODE_eQTLs	3.15e-08	5.44e-06	C	MC4R	-	0.334	7
rs11664406	18:57731977:C:T	PsychENCODE	PsychENCODE_eQTLs	3.21e-08	5.54e-06	C	MC4R	-	0.151	6
rs4299252	18:57751185:A:T	PsychENCODE	PsychENCODE_eQTLs	3.9e-08	6.64e-06	T	MC4R	-	2.615	7
rs656384	18:57906500:A:G	PsychENCODE	PsychENCODE_eQTLs	4.62e-08	7.77e-06	A	MC4R	-	1.553	7
rs6567154	18:57754901:C:T	PsychENCODE	PsychENCODE_eQTLs	4.97e-08	8.32e-06	T	MC4R	-	7.533	7
rs8092496	18:57747974:A:G	PsychENCODE	PsychENCODE_eQTLs	6.53e-08	1.07e-05	A	MC4R	-	0.573	6
rs558522	18:57861449:A:T	PsychENCODE	PsychENCODE_eQTLs	9.02e-08	1.45e-05	T	MC4R	-	5.427	7
rs1942866	18:57741783:C:G	PsychENCODE	PsychENCODE_eQTLs	1.12e-07	1.78e-05	G	MC4R	-	2.702	7
rs11661721	18:57879393:A:T	PsychENCODE	PsychENCODE_eQTLs	1.14e-07	1.8e-05	A	MC4R	-	2.639	7
rs1942860	18:57756055:C:T	PsychENCODE	PsychENCODE_eQTLs	1.2e-07	1.89e-05	T	MC4R	-	0.619	NA
rs489838	18:57857874:A:G	PsychENCODE	PsychENCODE_eQTLs	1.21e-07	1.9e-05	G	MC4R	-	6.729	6
rs694780	18:57883545:A:G	PsychENCODE	PsychENCODE_eQTLs	1.22e-07	1.91e-05	G	MC4R	-	3.127	6
rs603940	18:57885783:A:G	PsychENCODE	PsychENCODE_eQTLs	1.28e-07	2.01e-05	G	MC4R	-	4.303	NA
rs1942876	18:57871266:A:G	PsychENCODE	PsychENCODE_eQTLs	1.34e-07	2.09e-05	A	MC4R	-	1.411	6
rs581401	18:57885964:C:T	PsychENCODE	PsychENCODE_eQTLs	1.37e-07	2.13e-05	T	MC4R	-	0.823	5
rs7241535	18:57738602:G:T	PsychENCODE	PsychENCODE_eQTLs	2.95e-07	4.35e-05	G	MC4R	-	2.646	7
rs7238484	18:57735552:G:T	PsychENCODE	PsychENCODE_eQTLs	3.3e-07	4.82e-05	T	MC4R	-	4.566	7
rs4479345	18:57735792:C:T	PsychENCODE	PsychENCODE_eQTLs	3.94e-07	5.67e-05	T	MC4R	-	0.102	7
rs12966111	18:57735675:C:G	PsychENCODE	PsychENCODE_eQTLs	3.94e-07	5.68e-05	G	MC4R	-	0.5	7
rs1942867	18:57736270:A:G	PsychENCODE	PsychENCODE_eQTLs	3.94e-07	5.68e-05	A	MC4R	-	3.97	NA
rs36030660	18:57735945:C:T	PsychENCODE	PsychENCODE_eQTLs	3.95e-07	5.69e-05	C	MC4R	-	1.68	7
rs68191244	18:57733386:C:T	PsychENCODE	PsychENCODE_eQTLs	4.2e-07	6.02e-05	C	MC4R	-	2.424	6
rs7228430	18:57733925:A:G	PsychENCODE	PsychENCODE_eQTLs	4.76e-07	6.77e-05	A	MC4R	-	3.925	3a
rs494111	18:57908746:A:G	PsychENCODE	PsychENCODE_eQTLs	4.88e-07	6.93e-05	G	MC4R	-	2.773	6
rs7228753	18:57734101:A:G	PsychENCODE	PsychENCODE_eQTLs	4.93e-07	6.99e-05	A	MC4R	-	0.651	4
rs1788041	18:57909385:A:G	PsychENCODE	PsychENCODE_eQTLs	7.65e-07	0.000105	A	MC4R	-	0.712	6
rs6567159	18:57825464:A:C	PsychENCODE	PsychENCODE_eQTLs	1.01e-06	0.000135	C	MC4R	-	0.721	5
rs8095404	18:57804346:A:T	PsychENCODE	PsychENCODE_eQTLs	5.05e-06	0.000588	T	MC4R	-	1.922	6
rs2331841	18:57828637:A:G	PsychENCODE	PsychENCODE_eQTLs	3.68e-05	0.0035	A	MC4R	-	0.179	7
rs7237076	18:57752803:A:C	GTEx/v8	Testis	2.45e-06	0.00474	C	MC4R	+	4.602	7
rs72982988	18:57802714:A:G	GTEx/v8	Testis	2.51e-06	0.00474	A	MC4R	+	3.656	7
rs17066562	18:57749028:A:G	GTEx/v8	Testis	3.21e-06	0.00474	G	MC4R	+	3.851	6
rs35578933	18:57749186:C:T	GTEx/v8	Testis	3.21e-06	0.00474	C	MC4R	+	0.19	6
rs8084085	18:57754018:C:T	GTEx/v8	Testis	3.21e-06	0.00474	C	MC4R	+	0.334	7
rs28564801	18:57780253:C:T	GTEx/v8	Testis	4.83e-06	0.00474	C	MC4R	+	0.114	7
rs1539952	18:57766512:A:G	GTEx/v8	Testis	5.94e-06	0.00474	G	MC4R	+	8.08	6
rs17066564	18:57750897:C:T	GTEx/v8	Testis	6.21e-06	0.00474	C	MC4R	+	2.714	5
rs11520442	18:57744576:C:T	GTEx/v8	Testis	6.21e-06	0.00474	C	MC4R	+	9.123	6
rs7240566	18:57744189:A:G	GTEx/v8	Testis	6.21e-06	0.00474	G	MC4R	+	2.071	6
rs72982934	18:57747215:G:T	GTEx/v8	Testis	6.21e-06	0.00474	T	MC4R	+	0.885	6
rs12957347	18:57751014:C:T	GTEx/v8	Testis	6.21e-06	0.00474	C	MC4R	+	0.414	6
rs55645784	18:57745302:C:T	GTEx/v8	Testis	6.21e-06	0.00474	T	MC4R	+	9.869	7
rs72982930	18:57742493:A:G	GTEx/v8	Testis	6.21e-06	0.00474	G	MC4R	+	2.05	7
rs7234864	18:57734857:C:T	GTEx/v8	Testis	6.4e-06	0.00474	T	MC4R	+	0.042	5
rs6567154	18:57754901:C:T	GTEx/v8	Testis	6.42e-06	0.00474	T	MC4R	+	7.533	7
rs8091524	18:57751960:C:T	GTEx/v8	Testis	6.7e-06	0.00474	C	MC4R	+	4.965	6
rs11662368	18:57757978:A:G	GTEx/v8	Testis	6.7e-06	0.00474	G	MC4R	+	4.521	7
rs35918659	18:57761524:C:T	GTEx/v8	Testis	6.7e-06	0.00474	T	MC4R	+	3.071	7
rs7240682	18:57824038:C:G	GTEx/v8	Testis	8.08e-06	0.00474	G	MC4R	+	6.492	7
rs8092668	18:57783111:A:G	GTEx/v8	Testis	8.18e-06	0.00474	G	MC4R	+	12.7	7
rs7241535	18:57738602:G:T	GTEx/v8	Testis	1e-05	0.00474	G	MC4R	+	2.646	7
rs36030660	18:57735945:C:T	GTEx/v8	Testis	1e-05	0.00474	C	MC4R	+	1.68	7
rs12966111	18:57735675:C:G	GTEx/v8	Testis	1e-05	0.00474	G	MC4R	+	0.5	7
rs4479345	18:57735792:C:T	GTEx/v8	Testis	1e-05	0.00474	T	MC4R	+	0.102	7
rs1942867	18:57736270:A:G	GTEx/v8	Testis	1e-05	0.00474	A	MC4R	+	3.97	NA
rs7228753	18:57734101:A:G	GTEx/v8	Testis	1.06e-05	0.00474	A	MC4R	+	0.651	4
rs7228430	18:57733925:A:G	GTEx/v8	Testis	1.06e-05	0.00474	A	MC4R	+	3.925	3a
rs6567160	18:57829135:C:T	GTEx/v8	Testis	1.1e-05	0.00474	C	MC4R	+	14.56	6
rs4940927	18:57732689:A:G	GTEx/v8	Testis	1.2e-05	0.00474	A	MC4R	+	4.229	7
rs6567155	18:57755117:C:T	GTEx/v8	Testis	1.21e-05	0.00474	T	MC4R	+	3.488	7
rs68191244	18:57733386:C:T	GTEx/v8	Testis	1.22e-05	0.00474	C	MC4R	+	2.424	6
rs17700144	18:57811982:A:G	GTEx/v8	Testis	1.23e-05	0.00474	A	MC4R	+	3.068	6
rs7238484	18:57735552:G:T	GTEx/v8	Testis	1.31e-05	0.00474	T	MC4R	+	4.566	7
rs4299252	18:57751185:A:T	GTEx/v8	Testis	1.32e-05	0.00474	T	MC4R	+	2.615	7
rs663640	18:57846077:C:T	GTEx/v8	Testis	1.52e-05	0.00474	T	MC4R	+	4.344	NA
rs1942860	18:57756055:C:T	GTEx/v8	Testis	2.12e-05	0.00474	T	MC4R	+	0.619	NA
rs66723169	18:57808978:A:C	GTEx/v8	Testis	2.14e-05	0.00474	A	MC4R	+	0.649	7
rs953442	18:57797485:C:T	GTEx/v8	Testis	2.26e-05	0.00474	C	MC4R	+	0.434	7
rs11664369	18:57739072:C:T	GTEx/v8	Testis	2.32e-05	0.00474	T	MC4R	+	0.426	7
rs34110521	18:57780326:A:G	GTEx/v8	Testis	2.37e-05	0.00474	G	MC4R	+	9.788	6
rs12967878	18:57826570:C:T	GTEx/v8	Testis	2.43e-05	0.00474	C	MC4R	+	2.397	6
rs9955666	18:57912785:A:G	GTEx/v8	Testis	2.43e-05	0.00474	A	MC4R	+	2.365	7
rs8092496	18:57747974:A:G	GTEx/v8	Testis	3.47e-05	0.00474	A	MC4R	+	0.573	6
rs11152213	18:57852948:A:C	GTEx/v8	Testis	3.5e-05	0.00474	C	MC4R	+	4.43	7
rs9947403	18:57869750:C:T	GTEx/v8	Testis	4.1e-05	0.00474	T	MC4R	+	6.345	7
rs7231987	18:57739840:G:T	GTEx/v8	Testis	4.18e-05	0.00474	T	MC4R	+	0.087	6
rs17782313	18:57851097:C:T	GTEx/v8	Testis	4.69e-05	0.00474	C	MC4R	+	3.755	6
rs2168711	18:57848531:C:T	GTEx/v8	Testis	4.69e-05	0.00474	C	MC4R	+	2.644	NA
rs4450508	18:57913434:A:G	GTEx/v8	Testis	4.79e-05	0.00474	A	MC4R	+	5.186	5
rs4940926	18:57732418:C:T	GTEx/v8	Testis	5.3e-05	0.00474	T	MC4R	+	0.301	6
rs12967135	18:57849023:A:G	GTEx/v8	Testis	5.31e-05	0.00474	A	MC4R	+	9.476	6
rs66922415	18:57848651:A:G	GTEx/v8	Testis	5.31e-05	0.00474	G	MC4R	+	2.915	7
rs34633411	18:57854694:C:T	GTEx/v8	Testis	5.69e-05	0.00474	T	MC4R	+	1.723	7
rs1942876	18:57871266:A:G	GTEx/v8	Testis	5.73e-05	0.00474	A	MC4R	+	1.411	6
rs590215	18:57904088:C:T	GTEx/v8	Testis	6.17e-05	0.00474	T	MC4R	+	7.838	6
rs646749	18:57883125:A:G	GTEx/v8	Testis	6.18e-05	0.00474	A	MC4R	+	2.225	5
rs581401	18:57885964:C:T	GTEx/v8	Testis	6.18e-05	0.00474	T	MC4R	+	0.823	5
rs619662	18:57884551:A:G	GTEx/v8	Testis	6.18e-05	0.00474	A	MC4R	+	3.396	6
rs694780	18:57883545:A:G	GTEx/v8	Testis	6.18e-05	0.00474	G	MC4R	+	3.127	6
rs603940	18:57885783:A:G	GTEx/v8	Testis	6.18e-05	0.00474	G	MC4R	+	4.303	NA
rs10871777	18:57851763:A:G	GTEx/v8	Testis	6.71e-05	0.00474	G	MC4R	+	0.427	6
rs12955983	18:57872989:A:G	GTEx/v8	Testis	6.73e-05	0.00474	G	MC4R	+	8.261	6
rs11664883	18:57877800:A:T	GTEx/v8	Testis	6.73e-05	0.00474	A	MC4R	+	8.01	6
rs11663816	18:57876227:C:T	GTEx/v8	Testis	6.73e-05	0.00474	C	MC4R	+	1.335	6
rs34893777	18:57905216:A:T	GTEx/v8	Testis	6.73e-05	0.00474	T	MC4R	+	0.326	6
rs67713315	18:57888746:A:G	GTEx/v8	Testis	6.73e-05	0.00474	G	MC4R	+	8.432	7
rs12957325	18:57884616:C:T	GTEx/v8	Testis	6.73e-05	0.00474	C	MC4R	+	1.591	7
rs2168708	18:57907311:G:T	GTEx/v8	Testis	6.73e-05	0.00474	T	MC4R	+	1.144	7
rs12964203	18:57903604:C:T	GTEx/v8	Testis	6.73e-05	0.00474	C	MC4R	+	0.902	7
rs67194783	18:57890743:C:T	GTEx/v8	Testis	6.73e-05	0.00474	T	MC4R	+	0.746	7
rs12966550	18:57911330:A:G	GTEx/v8	Testis	6.73e-05	0.00474	G	MC4R	+	0.367	7
rs11665563	18:57876034:C:T	GTEx/v8	Testis	6.73e-05	0.00474	T	MC4R	+	0.108	7
rs494111	18:57908746:A:G	GTEx/v8	Testis	6.8e-05	0.00474	G	MC4R	+	2.773	6
rs1788041	18:57909385:A:G	GTEx/v8	Testis	6.8e-05	0.00474	A	MC4R	+	0.712	6
rs996022	18:57872361:G:T	GTEx/v8	Testis	7.1e-05	0.00474	G	MC4R	+	3.107	7
rs11661721	18:57879393:A:T	GTEx/v8	Testis	7.1e-05	0.00474	A	MC4R	+	2.639	7
rs538656	18:57850422:G:T	GTEx/v8	Testis	7.36e-05	0.00474	T	MC4R	+	3.849	NA
rs11664212	18:57739179:G:T	GTEx/v8	Testis	7.4e-05	0.00474	G	MC4R	+	3.424	7
rs17175518	18:57850583:A:C	GTEx/v8	Testis	7.48e-05	0.00474	A	MC4R	+	2.418	5
rs489838	18:57857874:A:G	GTEx/v8	Testis	7.77e-05	0.00474	G	MC4R	+	6.729	6
rs558522	18:57861449:A:T	GTEx/v8	Testis	7.77e-05	0.00474	T	MC4R	+	5.427	7
rs688671	18:57867526:A:G	GTEx/v8	Testis	8.17e-05	0.00474	G	MC4R	+	1.83	7
rs492443	18:57858802:A:G	GTEx/v8	Testis	8.17e-05	0.00474	G	MC4R	+	1.821	7
rs58084604	18:57849429:C:T	GTEx/v8	Testis	8.52e-05	0.00474	T	MC4R	+	6.707	5
rs12954782	18:57864092:C:G	GTEx/v8	Testis	8.58e-05	0.00474	G	MC4R	+	13.67	5
rs1457489	18:57861961:A:G	GTEx/v8	Testis	9.13e-05	0.00474	A	MC4R	+	2.618	5
rs8083289	18:57893618:C:G	GTEx/v8	Testis	9.26e-05	0.00474	G	MC4R	+	1.502	7
rs8097210	18:57857135:G:T	GTEx/v8	Testis	9.32e-05	0.00474	G	MC4R	+	2.456	5
rs1942872	18:57868365:C:T	GTEx/v8	Testis	9.32e-05	0.00474	T	MC4R	+	0.338	6
rs639407	18:57870179:A:G	GTEx/v8	Testis	9.55e-05	0.00474	G	MC4R	+	2.789	5
rs948760	18:57781188:A:G	GTEx/v8	Testis	9.77e-05	0.00474	G	MC4R	+	3.29	5
rs6567157	18:57790225:G:T	GTEx/v8	Testis	9.77e-05	0.00474	G	MC4R	+	1.576	5
rs1893512	18:57787559:C:T	GTEx/v8	Testis	9.77e-05	0.00474	C	MC4R	+	0.605	5
rs489693	18:57882787:A:C	GTEx/v8	Testis	9.87e-05	0.00474	A	MC4R	+	0.325	5
rs476828	18:57852587:C:T	GTEx/v8	Testis	0.000106	0.00474	C	MC4R	+	0.786	NA
rs11665227	18:57757628:A:G	CMC	CMC_SVA_cis	NA	0.009	A	MC4R	-	6.299	4
rs7238389	18:57734204:C:T	CMC	CMC_NoSVA_cis	NA	0.009	C	MC4R	-	1.154	4
rs7238389	18:57734204:C:T	CMC	CMC_SVA_cis	NA	0.009	C	MC4R	-	1.154	4
rs7238389	18:57734204:C:T	CMC	CMC_NoSVA_cis	NA	0.009	C	MC4R	-	1.154	4
rs7228753	18:57734101:A:G	CMC	CMC_SVA_cis	NA	0.009	A	MC4R	-	0.651	4
rs12954782	18:57864092:C:G	CMC	CMC_SVA_cis	NA	0.009	G	MC4R	-	13.67	5
rs11660069	18:57885413:A:G	CMC	CMC_SVA_cis	NA	0.009	G	MC4R	-	7.37	5
rs58084604	18:57849429:C:T	CMC	CMC_SVA_cis	NA	0.009	T	MC4R	-	6.707	5
rs4450508	18:57913434:A:G	CMC	CMC_NoSVA_cis	NA	0.009	A	MC4R	-	5.186	5
rs4450508	18:57913434:A:G	CMC	CMC_NoSVA_cis	NA	0.009	A	MC4R	-	5.186	5
rs4450508	18:57913434:A:G	CMC	CMC_SVA_cis	NA	0.009	A	MC4R	-	5.186	5
rs7227739	18:57901950:G:T	CMC	CMC_SVA_cis	NA	0.009	G	MC4R	-	3.655	5
rs7227739	18:57901950:G:T	CMC	CMC_NoSVA_cis	NA	0.009	G	MC4R	-	3.655	5
rs7227739	18:57901950:G:T	CMC	CMC_NoSVA_cis	NA	0.009	G	MC4R	-	3.655	5
rs948760	18:57781188:A:G	CMC	CMC_SVA_cis	NA	0.009	G	MC4R	-	3.29	5
rs756190	18:57790052:A:T	CMC	CMC_SVA_cis	NA	0.009	T	MC4R	-	2.973	5
rs12956755	18:57759059:G:T	CMC	CMC_SVA_cis	NA	0.009	T	MC4R	-	2.907	5
rs639407	18:57870179:A:G	CMC	CMC_NoSVA_cis	NA	0.009	G	MC4R	-	2.789	5
rs639407	18:57870179:A:G	CMC	CMC_NoSVA_cis	NA	0.009	G	MC4R	-	2.789	5
rs639407	18:57870179:A:G	CMC	CMC_SVA_cis	NA	0.009	G	MC4R	-	2.789	5
rs17066564	18:57750897:C:T	CMC	CMC_SVA_cis	NA	0.009	C	MC4R	-	2.714	5
rs1457489	18:57861961:A:G	CMC	CMC_SVA_cis	NA	0.009	A	MC4R	-	2.618	5
rs8097210	18:57857135:G:T	CMC	CMC_SVA_cis	NA	0.009	G	MC4R	-	2.456	5
rs17175518	18:57850583:A:C	CMC	CMC_SVA_cis	NA	0.009	A	MC4R	-	2.418	5
rs646749	18:57883125:A:G	CMC	CMC_SVA_cis	NA	0.009	A	MC4R	-	2.225	5
rs6567156	18:57755322:A:T	CMC	CMC_SVA_cis	NA	0.009	T	MC4R	-	1.735	5
rs6567157	18:57790225:G:T	CMC	CMC_SVA_cis	NA	0.009	G	MC4R	-	1.576	5
rs581401	18:57885964:C:T	CMC	CMC_SVA_cis	NA	0.009	T	MC4R	-	0.823	5
rs6567159	18:57825464:A:C	CMC	CMC_SVA_cis	NA	0.009	C	MC4R	-	0.721	5
rs1893512	18:57787559:C:T	CMC	CMC_SVA_cis	NA	0.009	C	MC4R	-	0.605	5
rs12970134	18:57884750:A:G	CMC	CMC_SVA_cis	NA	0.009	A	MC4R	-	0.478	5
rs502933	18:57896474:A:C	CMC	CMC_SVA_cis	NA	0.009	A	MC4R	-	0.108	5
rs502933	18:57896474:A:C	CMC	CMC_NoSVA_cis	NA	0.009	A	MC4R	-	0.108	5
rs502933	18:57896474:A:C	CMC	CMC_NoSVA_cis	NA	0.009	A	MC4R	-	0.108	5
rs7234864	18:57734857:C:T	CMC	CMC_SVA_cis	NA	0.009	T	MC4R	-	0.042	5
rs7232835	18:57769718:C:T	CMC	CMC_SVA_cis	NA	0.009	T	MC4R	-	0.017	5
rs6567160	18:57829135:C:T	CMC	CMC_SVA_cis	NA	0.009	C	MC4R	-	14.56	6
rs34110521	18:57780326:A:G	CMC	CMC_SVA_cis	NA	0.009	G	MC4R	-	9.788	6
rs12967135	18:57849023:A:G	CMC	CMC_SVA_cis	NA	0.009	A	MC4R	-	9.476	6
rs11520442	18:57744576:C:T	CMC	CMC_SVA_cis	NA	0.009	C	MC4R	-	9.123	6
rs12955983	18:57872989:A:G	CMC	CMC_SVA_cis	NA	0.009	G	MC4R	-	8.261	6
rs1539952	18:57766512:A:G	CMC	CMC_SVA_cis	NA	0.009	G	MC4R	-	8.08	6
rs11664883	18:57877800:A:T	CMC	CMC_SVA_cis	NA	0.009	A	MC4R	-	8.01	6
rs590215	18:57904088:C:T	CMC	CMC_SVA_cis	NA	0.009	T	MC4R	-	7.838	6
rs489838	18:57857874:A:G	CMC	CMC_SVA_cis	NA	0.009	G	MC4R	-	6.729	6
rs12969709	18:57859563:A:C	CMC	CMC_SVA_cis	NA	0.009	A	MC4R	-	6.682	6
rs7238450	18:57800606:A:G	CMC	CMC_SVA_cis	NA	0.009	G	MC4R	-	6.633	6
rs2045439	18:57883801:C:T	CMC	CMC_SVA_cis	NA	0.009	T	MC4R	-	6.387	6
rs1942880	18:57793209:C:T	CMC	CMC_SVA_cis	NA	0.009	T	MC4R	-	6.134	6
rs17175602	18:57882717:C:T	CMC	CMC_SVA_cis	NA	0.009	C	MC4R	-	5.081	6
rs8091524	18:57751960:C:T	CMC	CMC_SVA_cis	NA	0.009	C	MC4R	-	4.965	6
rs8084834	18:57793589:A:C	CMC	CMC_SVA_cis	NA	0.009	A	MC4R	-	4.426	6
rs17066562	18:57749028:A:G	CMC	CMC_SVA_cis	NA	0.009	G	MC4R	-	3.851	6
rs62096058	18:57897086:A:G	CMC	CMC_SVA_cis	NA	0.009	A	MC4R	-	3.845	6
rs62096058	18:57897086:A:G	CMC	CMC_NoSVA_cis	NA	0.009	A	MC4R	-	3.845	6
rs62096058	18:57897086:A:G	CMC	CMC_NoSVA_cis	NA	0.009	A	MC4R	-	3.845	6
rs1673482	18:57890212:G:T	CMC	CMC_NoSVA_cis	NA	0.009	G	MC4R	-	3.774	6
rs1673482	18:57890212:G:T	CMC	CMC_SVA_cis	NA	0.009	G	MC4R	-	3.774	6
rs1673482	18:57890212:G:T	CMC	CMC_NoSVA_cis	NA	0.009	G	MC4R	-	3.774	6
rs17782313	18:57851097:C:T	CMC	CMC_SVA_cis	NA	0.009	C	MC4R	-	3.755	6
rs35981845	18:57758860:A:G	CMC	CMC_SVA_cis	NA	0.009	G	MC4R	-	3.522	6
rs619662	18:57884551:A:G	CMC	CMC_SVA_cis	NA	0.009	A	MC4R	-	3.396	6
rs528074	18:57894123:G:T	CMC	CMC_NoSVA_cis	NA	0.009	G	MC4R	-	3.337	6
rs528074	18:57894123:G:T	CMC	CMC_NoSVA_cis	NA	0.009	G	MC4R	-	3.337	6
rs528074	18:57894123:G:T	CMC	CMC_SVA_cis	NA	0.009	G	MC4R	-	3.337	6
rs7240152	18:57735518:A:C	CMC	CMC_SVA_cis	NA	0.009	C	MC4R	-	3.139	6
rs7240152	18:57735518:A:C	CMC	CMC_NoSVA_cis	NA	0.009	C	MC4R	-	3.139	6
rs7240152	18:57735518:A:C	CMC	CMC_NoSVA_cis	NA	0.009	C	MC4R	-	3.139	6
rs694780	18:57883545:A:G	CMC	CMC_SVA_cis	NA	0.009	G	MC4R	-	3.127	6
rs17700144	18:57811982:A:G	CMC	CMC_SVA_cis	NA	0.009	A	MC4R	-	3.068	6
rs2045438	18:57881362:C:T	CMC	CMC_SVA_cis	NA	0.009	T	MC4R	-	2.792	6
rs494111	18:57908746:A:G	CMC	CMC_SVA_cis	NA	0.009	G	MC4R	-	2.773	6
rs921971	18:57861663:C:T	CMC	CMC_SVA_cis	NA	0.009	C	MC4R	-	2.502	6
rs68191244	18:57733386:C:T	CMC	CMC_SVA_cis	NA	0.009	C	MC4R	-	2.424	6
rs12967878	18:57826570:C:T	CMC	CMC_SVA_cis	NA	0.009	C	MC4R	-	2.397	6
rs9964646	18:57735732:A:G	CMC	CMC_NoSVA_cis	NA	0.009	G	MC4R	-	2.389	6
rs9964646	18:57735732:A:G	CMC	CMC_NoSVA_cis	NA	0.009	G	MC4R	-	2.389	6
rs9964646	18:57735732:A:G	CMC	CMC_SVA_cis	NA	0.009	G	MC4R	-	2.389	6
rs35386941	18:57758855:A:G	CMC	CMC_SVA_cis	NA	0.009	A	MC4R	-	2.18	6
rs12970713	18:57759242:A:C	CMC	CMC_SVA_cis	NA	0.009	A	MC4R	-	2.129	6
rs7240566	18:57744189:A:G	CMC	CMC_SVA_cis	NA	0.009	G	MC4R	-	2.071	6
rs8095404	18:57804346:A:T	CMC	CMC_SVA_cis	NA	0.009	T	MC4R	-	1.922	6
rs590654	18:57904011:A:G	CMC	CMC_NoSVA_cis	NA	0.009	A	MC4R	-	1.763	6
rs590654	18:57904011:A:G	CMC	CMC_SVA_cis	NA	0.009	A	MC4R	-	1.763	6
rs590654	18:57904011:A:G	CMC	CMC_NoSVA_cis	NA	0.009	A	MC4R	-	1.763	6
rs12960928	18:57897803:C:T	CMC	CMC_SVA_cis	NA	0.009	C	MC4R	-	1.761	6
rs523288	18:57848369:A:T	CMC	CMC_SVA_cis	NA	0.009	T	MC4R	-	1.56	6
rs8089366	18:57898600:G:T	CMC	CMC_SVA_cis	NA	0.009	T	MC4R	-	1.503	6
rs8089366	18:57898600:G:T	CMC	CMC_NoSVA_cis	NA	0.009	T	MC4R	-	1.503	6
rs8089366	18:57898600:G:T	CMC	CMC_NoSVA_cis	NA	0.009	T	MC4R	-	1.503	6
rs1942876	18:57871266:A:G	CMC	CMC_SVA_cis	NA	0.009	A	MC4R	-	1.411	6
rs11663816	18:57876227:C:T	CMC	CMC_SVA_cis	NA	0.009	C	MC4R	-	1.335	6
rs9954728	18:57801557:C:G	CMC	CMC_SVA_cis	NA	0.009	G	MC4R	-	1.155	6
rs8087080	18:57791081:G:T	CMC	CMC_SVA_cis	NA	0.009	T	MC4R	-	1.063	6
rs72982934	18:57747215:G:T	CMC	CMC_SVA_cis	NA	0.009	T	MC4R	-	0.885	6
rs9958386	18:57890825:C:T	CMC	CMC_NoSVA_cis	NA	0.009	T	MC4R	-	0.842	6
rs9958386	18:57890825:C:T	CMC	CMC_NoSVA_cis	NA	0.009	T	MC4R	-	0.842	6
rs9958386	18:57890825:C:T	CMC	CMC_SVA_cis	NA	0.009	T	MC4R	-	0.842	6
rs12956871	18:57897702:A:G	CMC	CMC_SVA_cis	NA	0.009	G	MC4R	-	0.791	6
rs1788041	18:57909385:A:G	CMC	CMC_SVA_cis	NA	0.009	A	MC4R	-	0.712	6
rs35476226	18:57885593:C:G	CMC	CMC_SVA_cis	NA	0.009	G	MC4R	-	0.612	6
rs8092496	18:57747974:A:G	CMC	CMC_SVA_cis	NA	0.009	A	MC4R	-	0.573	6
rs473381	18:57895613:G:T	CMC	CMC_NoSVA_cis	NA	0.009	T	MC4R	-	0.488	6
rs473381	18:57895613:G:T	CMC	CMC_SVA_cis	NA	0.009	T	MC4R	-	0.488	6
rs473381	18:57895613:G:T	CMC	CMC_NoSVA_cis	NA	0.009	T	MC4R	-	0.488	6
rs9966951	18:57775295:A:G	CMC	CMC_SVA_cis	NA	0.009	A	MC4R	-	0.429	6
rs10871777	18:57851763:A:G	CMC	CMC_SVA_cis	NA	0.009	G	MC4R	-	0.427	6
rs12957347	18:57751014:C:T	CMC	CMC_SVA_cis	NA	0.009	C	MC4R	-	0.414	6
rs1942872	18:57868365:C:T	CMC	CMC_SVA_cis	NA	0.009	T	MC4R	-	0.338	6
rs34893777	18:57905216:A:T	CMC	CMC_SVA_cis	NA	0.009	T	MC4R	-	0.326	6
rs4940926	18:57732418:C:T	CMC	CMC_SVA_cis	NA	0.009	T	MC4R	-	0.301	6
rs12958167	18:57863469:G:T	CMC	CMC_SVA_cis	NA	0.009	G	MC4R	-	0.202	6
rs9959028	18:57730948:G:T	CMC	CMC_SVA_cis	NA	0.009	G	MC4R	-	0.195	6
rs35578933	18:57749186:C:T	CMC	CMC_SVA_cis	NA	0.009	C	MC4R	-	0.19	6
rs11664406	18:57731977:C:T	CMC	CMC_SVA_cis	NA	0.009	C	MC4R	-	0.151	6
rs8089364	18:57858829:C:T	CMC	CMC_SVA_cis	NA	0.009	C	MC4R	-	0.105	6
rs7231987	18:57739840:G:T	CMC	CMC_SVA_cis	NA	0.009	T	MC4R	-	0.087	6
rs621449	18:57890756:G:T	CMC	CMC_SVA_cis	NA	0.009	T	MC4R	-	0.054	6
rs621449	18:57890756:G:T	CMC	CMC_NoSVA_cis	NA	0.009	T	MC4R	-	0.054	6
rs621449	18:57890756:G:T	CMC	CMC_NoSVA_cis	NA	0.009	T	MC4R	-	0.054	6
rs8092668	18:57783111:A:G	CMC	CMC_SVA_cis	NA	0.009	G	MC4R	-	12.7	7
rs8084515	18:57872449:A:T	CMC	CMC_NoSVA_cis	NA	0.009	T	MC4R	-	11.42	7
rs8084515	18:57872449:A:T	CMC	CMC_SVA_cis	NA	0.009	T	MC4R	-	11.42	7
rs8084515	18:57872449:A:T	CMC	CMC_NoSVA_cis	NA	0.009	T	MC4R	-	11.42	7
rs55645784	18:57745302:C:T	CMC	CMC_SVA_cis	NA	0.009	T	MC4R	-	9.869	7
rs11665439	18:57889651:A:G	CMC	CMC_SVA_cis	NA	0.009	G	MC4R	-	9.065	7
rs67713315	18:57888746:A:G	CMC	CMC_SVA_cis	NA	0.009	G	MC4R	-	8.432	7
rs6567154	18:57754901:C:T	CMC	CMC_SVA_cis	NA	0.009	T	MC4R	-	7.533	7
rs952044	18:57798110:C:T	CMC	CMC_SVA_cis	NA	0.009	T	MC4R	-	6.541	7
rs7240682	18:57824038:C:G	CMC	CMC_SVA_cis	NA	0.009	G	MC4R	-	6.492	7
rs9947403	18:57869750:C:T	CMC	CMC_SVA_cis	NA	0.009	T	MC4R	-	6.345	7
rs9947403	18:57869750:C:T	CMC	CMC_NoSVA_cis	NA	0.009	T	MC4R	-	6.345	7
rs9947403	18:57869750:C:T	CMC	CMC_NoSVA_cis	NA	0.009	T	MC4R	-	6.345	7
rs9963708	18:57777987:A:C	CMC	CMC_SVA_cis	NA	0.009	C	MC4R	-	5.567	7
rs499759	18:57893330:A:G	CMC	CMC_NoSVA_cis	NA	0.009	A	MC4R	-	5.563	7
rs499759	18:57893330:A:G	CMC	CMC_NoSVA_cis	NA	0.009	A	MC4R	-	5.563	7
rs499759	18:57893330:A:G	CMC	CMC_SVA_cis	NA	0.009	A	MC4R	-	5.563	7
rs558522	18:57861449:A:T	CMC	CMC_SVA_cis	NA	0.009	T	MC4R	-	5.427	7
rs7237076	18:57752803:A:C	CMC	CMC_SVA_cis	NA	0.009	C	MC4R	-	4.602	7
rs7238484	18:57735552:G:T	CMC	CMC_SVA_cis	NA	0.009	T	MC4R	-	4.566	7
rs11662368	18:57757978:A:G	CMC	CMC_SVA_cis	NA	0.009	G	MC4R	-	4.521	7
rs11152213	18:57852948:A:C	CMC	CMC_SVA_cis	NA	0.009	C	MC4R	-	4.43	7
rs4940927	18:57732689:A:G	CMC	CMC_SVA_cis	NA	0.009	A	MC4R	-	4.229	7
rs2083	18:57901782:C:T	CMC	CMC_NoSVA_cis	NA	0.009	T	MC4R	-	3.939	7
rs2083	18:57901782:C:T	CMC	CMC_SVA_cis	NA	0.009	T	MC4R	-	3.939	7
rs2083	18:57901782:C:T	CMC	CMC_NoSVA_cis	NA	0.009	T	MC4R	-	3.939	7
rs557416	18:57895059:A:G	CMC	CMC_SVA_cis	NA	0.009	G	MC4R	-	3.729	7
rs557416	18:57895059:A:G	CMC	CMC_NoSVA_cis	NA	0.009	G	MC4R	-	3.729	7
rs557416	18:57895059:A:G	CMC	CMC_NoSVA_cis	NA	0.009	G	MC4R	-	3.729	7
rs72982988	18:57802714:A:G	CMC	CMC_SVA_cis	NA	0.009	A	MC4R	-	3.656	7
rs6567155	18:57755117:C:T	CMC	CMC_SVA_cis	NA	0.009	T	MC4R	-	3.488	7
rs11664212	18:57739179:G:T	CMC	CMC_SVA_cis	NA	0.009	G	MC4R	-	3.424	7
rs72982961	18:57759769:C:T	CMC	CMC_SVA_cis	NA	0.009	C	MC4R	-	3.401	7
rs996022	18:57872361:G:T	CMC	CMC_SVA_cis	NA	0.009	G	MC4R	-	3.107	7
rs35918659	18:57761524:C:T	CMC	CMC_SVA_cis	NA	0.009	T	MC4R	-	3.071	7
rs66922415	18:57848651:A:G	CMC	CMC_SVA_cis	NA	0.009	G	MC4R	-	2.915	7
rs500623	18:57886838:C:T	CMC	CMC_NoSVA_cis	NA	0.009	T	MC4R	-	2.763	7
rs500623	18:57886838:C:T	CMC	CMC_NoSVA_cis	NA	0.009	T	MC4R	-	2.763	7
rs500623	18:57886838:C:T	CMC	CMC_SVA_cis	NA	0.009	T	MC4R	-	2.763	7
rs1942866	18:57741783:C:G	CMC	CMC_SVA_cis	NA	0.009	G	MC4R	-	2.702	7
rs7241535	18:57738602:G:T	CMC	CMC_SVA_cis	NA	0.009	G	MC4R	-	2.646	7
rs11661721	18:57879393:A:T	CMC	CMC_SVA_cis	NA	0.009	A	MC4R	-	2.639	7
rs11664167	18:57776391:A:T	CMC	CMC_SVA_cis	NA	0.009	A	MC4R	-	2.626	7
rs4299252	18:57751185:A:T	CMC	CMC_SVA_cis	NA	0.009	T	MC4R	-	2.615	7
rs1942859	18:57799449:A:T	CMC	CMC_SVA_cis	NA	0.009	A	MC4R	-	2.438	7
rs11665052	18:57908675:A:G	CMC	CMC_SVA_cis	NA	0.009	G	MC4R	-	2.367	7
rs9955666	18:57912785:A:G	CMC	CMC_NoSVA_cis	NA	0.009	A	MC4R	-	2.365	7
rs9955666	18:57912785:A:G	CMC	CMC_NoSVA_cis	NA	0.009	A	MC4R	-	2.365	7
rs9955666	18:57912785:A:G	CMC	CMC_SVA_cis	NA	0.009	A	MC4R	-	2.365	7
rs1942863	18:57745744:C:T	CMC	CMC_SVA_cis	NA	0.009	C	MC4R	-	2.328	7
rs8085349	18:57733428:A:G	CMC	CMC_NoSVA_cis	NA	0.009	G	MC4R	-	2.29	7
rs8085349	18:57733428:A:G	CMC	CMC_NoSVA_cis	NA	0.009	G	MC4R	-	2.29	7
rs8085349	18:57733428:A:G	CMC	CMC_SVA_cis	NA	0.009	G	MC4R	-	2.29	7
rs8086895	18:57758635:A:G	CMC	CMC_SVA_cis	NA	0.009	G	MC4R	-	2.267	7
rs9961032	18:57788448:C:T	CMC	CMC_SVA_cis	NA	0.009	C	MC4R	-	2.226	7
rs72982930	18:57742493:A:G	CMC	CMC_SVA_cis	NA	0.009	G	MC4R	-	2.05	7
rs4940925	18:57732345:C:T	CMC	CMC_SVA_cis	NA	0.009	C	MC4R	-	1.969	7
rs4940925	18:57732345:C:T	CMC	CMC_NoSVA_cis	NA	0.009	C	MC4R	-	1.969	7
rs4940925	18:57732345:C:T	CMC	CMC_NoSVA_cis	NA	0.009	C	MC4R	-	1.969	7
rs56804022	18:57892549:C:T	CMC	CMC_SVA_cis	NA	0.009	C	MC4R	-	1.957	7
rs553731	18:57894608:A:G	CMC	CMC_SVA_cis	NA	0.009	A	MC4R	-	1.921	7
rs553731	18:57894608:A:G	CMC	CMC_NoSVA_cis	NA	0.009	A	MC4R	-	1.921	7
rs553731	18:57894608:A:G	CMC	CMC_NoSVA_cis	NA	0.009	A	MC4R	-	1.921	7
rs8094501	18:57756733:A:G	CMC	CMC_SVA_cis	NA	0.009	G	MC4R	-	1.901	7
rs9945307	18:57759983:A:G	CMC	CMC_SVA_cis	NA	0.009	G	MC4R	-	1.894	7
rs688671	18:57867526:A:G	CMC	CMC_SVA_cis	NA	0.009	G	MC4R	-	1.83	7
rs492443	18:57858802:A:G	CMC	CMC_SVA_cis	NA	0.009	G	MC4R	-	1.821	7
rs1942879	18:57788990:G:T	CMC	CMC_SVA_cis	NA	0.009	G	MC4R	-	1.771	7
rs12456624	18:57903086:G:T	CMC	CMC_SVA_cis	NA	0.009	T	MC4R	-	1.758	7
rs12456624	18:57903086:G:T	CMC	CMC_NoSVA_cis	NA	0.009	T	MC4R	-	1.758	7
rs12456624	18:57903086:G:T	CMC	CMC_NoSVA_cis	NA	0.009	T	MC4R	-	1.758	7
rs477181	18:57896038:G:T	CMC	CMC_NoSVA_cis	NA	0.009	T	MC4R	-	1.728	7
rs477181	18:57896038:G:T	CMC	CMC_NoSVA_cis	NA	0.009	T	MC4R	-	1.728	7
rs477181	18:57896038:G:T	CMC	CMC_SVA_cis	NA	0.009	T	MC4R	-	1.728	7
rs34633411	18:57854694:C:T	CMC	CMC_SVA_cis	NA	0.009	T	MC4R	-	1.723	7
rs8086627	18:57743096:A:C	CMC	CMC_SVA_cis	NA	0.009	A	MC4R	-	1.695	7
rs36030660	18:57735945:C:T	CMC	CMC_SVA_cis	NA	0.009	C	MC4R	-	1.68	7
rs7235626	18:57798697:G:T	CMC	CMC_SVA_cis	NA	0.009	T	MC4R	-	1.608	7
rs12957325	18:57884616:C:T	CMC	CMC_SVA_cis	NA	0.009	C	MC4R	-	1.591	7
rs656384	18:57906500:A:G	CMC	CMC_SVA_cis	NA	0.009	A	MC4R	-	1.553	7
rs534234	18:57904207:A:G	CMC	CMC_SVA_cis	NA	0.009	A	MC4R	-	1.514	7
rs534234	18:57904207:A:G	CMC	CMC_NoSVA_cis	NA	0.009	A	MC4R	-	1.514	7
rs534234	18:57904207:A:G	CMC	CMC_NoSVA_cis	NA	0.009	A	MC4R	-	1.514	7
rs8083289	18:57893618:C:G	CMC	CMC_SVA_cis	NA	0.009	G	MC4R	-	1.502	7
rs2168708	18:57907311:G:T	CMC	CMC_SVA_cis	NA	0.009	T	MC4R	-	1.144	7
rs66513369	18:57759742:C:G	CMC	CMC_SVA_cis	NA	0.009	G	MC4R	-	0.923	7
rs12964203	18:57903604:C:T	CMC	CMC_SVA_cis	NA	0.009	C	MC4R	-	0.902	7
rs67194783	18:57890743:C:T	CMC	CMC_SVA_cis	NA	0.009	T	MC4R	-	0.746	7
rs4121765	18:57730096:A:G	CMC	CMC_SVA_cis	NA	0.009	G	MC4R	-	0.693	7
rs66723169	18:57808978:A:C	CMC	CMC_SVA_cis	NA	0.009	A	MC4R	-	0.649	7
rs670593	18:57869190:A:G	CMC	CMC_SVA_cis	NA	0.009	A	MC4R	-	0.647	7
rs11664327	18:57739623:C:T	CMC	CMC_SVA_cis	NA	0.009	C	MC4R	-	0.543	7
rs12966111	18:57735675:C:G	CMC	CMC_SVA_cis	NA	0.009	G	MC4R	-	0.5	7
rs9951795	18:57777991:C:G	CMC	CMC_SVA_cis	NA	0.009	G	MC4R	-	0.466	7
rs2219375	18:57898549:A:G	CMC	CMC_NoSVA_cis	NA	0.009	A	MC4R	-	0.44	7
rs2219375	18:57898549:A:G	CMC	CMC_SVA_cis	NA	0.009	A	MC4R	-	0.44	7
rs2219375	18:57898549:A:G	CMC	CMC_NoSVA_cis	NA	0.009	A	MC4R	-	0.44	7
rs953442	18:57797485:C:T	CMC	CMC_SVA_cis	NA	0.009	C	MC4R	-	0.434	7
rs11664369	18:57739072:C:T	CMC	CMC_SVA_cis	NA	0.009	T	MC4R	-	0.426	7
rs8091286	18:57901137:A:G	CMC	CMC_NoSVA_cis	NA	0.009	A	MC4R	-	0.371	7
rs8091286	18:57901137:A:G	CMC	CMC_SVA_cis	NA	0.009	A	MC4R	-	0.371	7
rs8091286	18:57901137:A:G	CMC	CMC_NoSVA_cis	NA	0.009	A	MC4R	-	0.371	7
rs12966550	18:57911330:A:G	CMC	CMC_SVA_cis	NA	0.009	G	MC4R	-	0.367	7
rs8084085	18:57754018:C:T	CMC	CMC_SVA_cis	NA	0.009	C	MC4R	-	0.334	7
rs17175713	18:57909799:C:T	CMC	CMC_SVA_cis	NA	0.009	C	MC4R	-	0.233	7
rs2331841	18:57828637:A:G	CMC	CMC_NoSVA_cis	NA	0.009	A	MC4R	-	0.179	7
rs2331841	18:57828637:A:G	CMC	CMC_NoSVA_cis	NA	0.009	A	MC4R	-	0.179	7
rs2331841	18:57828637:A:G	CMC	CMC_SVA_cis	NA	0.009	A	MC4R	-	0.179	7
rs607104	18:57891593:C:G	CMC	CMC_NoSVA_cis	NA	0.009	G	MC4R	-	0.15	7
rs607104	18:57891593:C:G	CMC	CMC_NoSVA_cis	NA	0.009	G	MC4R	-	0.15	7
rs607104	18:57891593:C:G	CMC	CMC_SVA_cis	NA	0.009	G	MC4R	-	0.15	7
rs28564801	18:57780253:C:T	CMC	CMC_SVA_cis	NA	0.009	C	MC4R	-	0.114	7
rs11665563	18:57876034:C:T	CMC	CMC_SVA_cis	NA	0.009	T	MC4R	-	0.108	7
rs4479345	18:57735792:C:T	CMC	CMC_SVA_cis	NA	0.009	T	MC4R	-	0.102	7
rs17175643	18:57896742:C:T	CMC	CMC_SVA_cis	NA	0.009	T	MC4R	-	0.07	7
rs7232886	18:57738078:A:G	CMC	CMC_SVA_cis	NA	0.009	G	MC4R	-	3.475	2b
rs7232886	18:57738078:A:G	CMC	CMC_NoSVA_cis	NA	0.009	G	MC4R	-	3.475	2b
rs7232886	18:57738078:A:G	CMC	CMC_NoSVA_cis	NA	0.009	G	MC4R	-	3.475	2b
rs7231154	18:57738097:A:G	CMC	CMC_SVA_cis	NA	0.009	A	MC4R	-	0.056	2b
rs7234273	18:57733991:G:T	CMC	CMC_NoSVA_cis	NA	0.009	G	MC4R	-	3.466	2c
rs7234273	18:57733991:G:T	CMC	CMC_NoSVA_cis	NA	0.009	G	MC4R	-	3.466	2c
rs7234273	18:57733991:G:T	CMC	CMC_SVA_cis	NA	0.009	G	MC4R	-	3.466	2c
rs12957506	18:57736702:G:T	CMC	CMC_SVA_cis	NA	0.009	G	MC4R	-	5.458	3a
rs7228430	18:57733925:A:G	CMC	CMC_SVA_cis	NA	0.009	A	MC4R	-	3.925	3a
rs7233720	18:57734167:C:T	CMC	CMC_NoSVA_cis	NA	0.009	T	MC4R	-	2.936	3a
rs7233720	18:57734167:C:T	CMC	CMC_SVA_cis	NA	0.009	T	MC4R	-	2.936	3a
rs7233720	18:57734167:C:T	CMC	CMC_NoSVA_cis	NA	0.009	T	MC4R	-	2.936	3a
rs619825	18:57859066:A:G	CMC	CMC_SVA_cis	NA	0.009	G	MC4R	-	6.432	NA
rs663640	18:57846077:C:T	CMC	CMC_SVA_cis	NA	0.009	T	MC4R	-	4.344	NA
rs603940	18:57885783:A:G	CMC	CMC_SVA_cis	NA	0.009	G	MC4R	-	4.303	NA
rs1942867	18:57736270:A:G	CMC	CMC_SVA_cis	NA	0.009	A	MC4R	-	3.97	NA
rs538656	18:57850422:G:T	CMC	CMC_SVA_cis	NA	0.009	T	MC4R	-	3.849	NA
rs2168711	18:57848531:C:T	CMC	CMC_SVA_cis	NA	0.009	C	MC4R	-	2.644	NA
rs3897645	18:57728947:C:T	CMC	CMC_NoSVA_cis	NA	0.009	T	MC4R	-	0.95	NA
rs3897645	18:57728947:C:T	CMC	CMC_NoSVA_cis	NA	0.009	T	MC4R	-	0.95	NA
rs3897645	18:57728947:C:T	CMC	CMC_SVA_cis	NA	0.009	T	MC4R	-	0.95	NA
rs476828	18:57852587:C:T	CMC	CMC_SVA_cis	NA	0.009	C	MC4R	-	0.786	NA
rs3897644	18:57729069:C:T	CMC	CMC_SVA_cis	NA	0.009	C	MC4R	-	0.777	NA
rs3897644	18:57729069:C:T	CMC	CMC_NoSVA_cis	NA	0.009	C	MC4R	-	0.777	NA
rs3897644	18:57729069:C:T	CMC	CMC_NoSVA_cis	NA	0.009	C	MC4R	-	0.777	NA
rs1942860	18:57756055:C:T	CMC	CMC_SVA_cis	NA	0.009	T	MC4R	-	0.619	NA
rs571312	18:57839769:A:C	CMC	CMC_SVA_cis	NA	0.009	A	MC4R	-	0.484	NA
rs623584	18:57898199:C:T	CMC	CMC_SVA_cis	NA	0.009	T	MC4R	-	0.409	NA
rs8086698	18:57721487:C:T	PsychENCODE	PsychENCODE_eQTLs	0.000152	0.0121	C	MC4R	-	3.294	5
rs1573399	18:57720337:A:G	PsychENCODE	PsychENCODE_eQTLs	0.000208	0.0159	A	MC4R	-	10.81	3a
rs7234864	18:57734857:C:T	GTEx/v8	Ovary	6.73e-06	0.0437	T	MC4R	+	0.042	5
rs68191244	18:57733386:C:T	GTEx/v8	Ovary	6.73e-06	0.0437	C	MC4R	+	2.424	6
rs7238484	18:57735552:G:T	GTEx/v8	Ovary	6.73e-06	0.0437	T	MC4R	+	4.566	7
rs4940927	18:57732689:A:G	GTEx/v8	Ovary	6.73e-06	0.0437	A	MC4R	+	4.229	7
rs7241535	18:57738602:G:T	GTEx/v8	Ovary	6.73e-06	0.0437	G	MC4R	+	2.646	7
rs36030660	18:57735945:C:T	GTEx/v8	Ovary	6.73e-06	0.0437	C	MC4R	+	1.68	7
rs12966111	18:57735675:C:G	GTEx/v8	Ovary	6.73e-06	0.0437	G	MC4R	+	0.5	7
rs4479345	18:57735792:C:T	GTEx/v8	Ovary	6.73e-06	0.0437	T	MC4R	+	0.102	7
rs7228430	18:57733925:A:G	GTEx/v8	Ovary	6.73e-06	0.0437	A	MC4R	+	3.925	3a
rs1942867	18:57736270:A:G	GTEx/v8	Ovary	6.73e-06	0.0437	A	MC4R	+	3.97	NA
rs7228753	18:57734101:A:G	GTEx/v8	Ovary	6.82e-06	0.0437	A	MC4R	+	0.651	4
rs4121765	18:57730096:A:G	GTEx/v8	Ovary	1.94e-05	0.0437	G	MC4R	+	0.693	7
rs6567159	18:57825464:A:C	CMC	CMC_NoSVA_cis	NA	0.049	C	MC4R	-	0.721	5
rs6567159	18:57825464:A:C	CMC	CMC_NoSVA_cis	NA	0.049	C	MC4R	-	0.721	5
rs489693	18:57882787:A:C	CMC	CMC_SVA_cis	NA	0.049	A	MC4R	-	0.325	5
rs8095404	18:57804346:A:T	CMC	CMC_NoSVA_cis	NA	0.049	T	MC4R	-	1.922	6
rs8095404	18:57804346:A:T	CMC	CMC_NoSVA_cis	NA	0.049	T	MC4R	-	1.922	6
rs1942866	18:57741783:C:G	CMC	CMC_NoSVA_cis	NA	0.049	G	MC4R	-	2.702	7
rs1942866	18:57741783:C:G	CMC	CMC_NoSVA_cis	NA	0.049	G	MC4R	-	2.702	7
rs1942863	18:57745744:C:T	CMC	CMC_NoSVA_cis	NA	0.049	C	MC4R	-	2.328	7
rs1942863	18:57745744:C:T	CMC	CMC_NoSVA_cis	NA	0.049	C	MC4R	-	2.328	7
rs8086627	18:57743096:A:C	CMC	CMC_NoSVA_cis	NA	0.049	A	MC4R	-	1.695	7
rs8086627	18:57743096:A:C	CMC	CMC_NoSVA_cis	NA	0.049	A	MC4R	-	1.695	7
rs4121765	18:57730096:A:G	CMC	CMC_NoSVA_cis	NA	0.049	G	MC4R	-	0.693	7
rs4121765	18:57730096:A:G	CMC	CMC_NoSVA_cis	NA	0.049	G	MC4R	-	0.693	7
Abbreviations: CADD score (Combined Annotation Dependent Depletion) , RDB (RegulomDB score), RiskIncAllele: effect allele
*only corrected p values (FDR) were availbale for CMC data base
Table S8b: Markers with chromatin or histon marks regulatory effects in Brain tissue including those in LD according to HaploReg(V 4.1) (28)
rsID	ref	alt	r2	query_snp_rsid
rs68191244	T	C	0.98	rs11664369
rs7228430	G	A	0.98	rs11664369
rs7228753	G	A	0.98	rs11664369
rs7234864	C	T	0.98	rs11664369
rs7238484	G	T	1	rs11664369
rs12966111	C	G	1	rs11664369
rs4479345	C	T	1	rs11664369
rs36030660	T	C	1	rs11664369
rs1942867	G	A	1	rs11664369
rs17066564	T	C	0.91	rs11664369
rs11662368	A	G	0.89	rs11664369
rs953442	T	C	0.88	rs11664369
rs17700144	G	A	0.8	rs6567160
rs17700144	G	A	0.8	rs17782313
rs17700144	G	A	0.8	rs523288
rs17700144	G	A	0.8	rs571312
rs146961355	TTTC	T	1	rs2229616
rs76227980	C	T	1	rs2229616
rs35748167	G	C	1	rs2229616
rs2229616	C	T	1	rs2229616
rs34974495	G	A	0.8	rs2229616
rs76047025	G	A	1	rs2229616

[truncated: 5 more sheets: Table S9, Table S10, Table S11, Table 11b, Table 11c]
